# Supplementary material for: 7-Chloro-5-(2-ethoxy­phen­yl)-1-methyl-3-propyl-2,6-dihydro-1H-pyrazolo[4,3-d]pyrimidine
Source: Acta Crystallogr Sect E Struct Rep Online. 2009 Sep 5;65(Pt 10):o2318. doi: 10.1107/S1600536809033911 (PMC2970445; doi:10.1107/S1600536809033911)
Supplement: Supplementary file 2 [file e-65-o2318-Isup2.hkl]

# 
# h,k,l, Fc-squared, Fo-squared, sigma(Fo-squared) and status flag 
# 
data_I
_shelx_title '    Z in P-1' 
_shelx_refln_list_code          4 
_shelx_F_calc_maximum      158.54 
_exptl_crystal_F_000       352.00 
_reflns_d_resolution_high  0.8324 
 
loop_ 
 _symmetry_equiv_pos_as_xyz 
 'x, y, z' 
 '-x, -y, -z' 
 
_cell_length_a     4.6700 
_cell_length_b    11.6470 
_cell_length_c    16.0640 
_cell_angle_alpha  78.560 
_cell_angle_beta   86.750 
_cell_angle_gamma  79.810 
 
_shelx_F_squared_multiplier     1.000 
 
loop_ 
 _refln_index_h 
 _refln_index_k 
 _refln_index_l 
 _refln_F_squared_calc 
 _refln_F_squared_meas 
 _refln_F_squared_sigma 
 _refln_observed_status 
   1   0   0      156.24      227.65      2.96 o 
   2   0   0      437.33      398.89      5.81 o 
   3   0   0       70.89       50.12      2.75 o 
   4   0   0        1.75        0.86      1.86 o 
   5   0   0        0.50        2.08      2.37 o 
  -5   1   0      101.52       94.07      5.64 o 
  -4   1   0        7.35        5.09      2.01 o 
  -3   1   0       19.27       20.48      2.03 o 
  -2   1   0       10.36       17.64      1.31 o 
  -1   1   0      647.21      678.71      5.45 o 
   0   1   0      204.70      181.73      7.65 o 
   1   1   0     2854.01     3029.04     45.00 o 
   2   1   0       60.83       49.74      2.17 o 
   3   1   0      281.54      238.42      5.78 o 
   4   1   0        7.14        8.91      2.10 o 
   5   1   0       44.30       36.28      3.82 o 
  -5   2   0       27.53       20.94      3.58 o 
  -4   2   0        4.69        6.41      1.79 o 
  -3   2   0       14.81       13.19      1.96 o 
  -2   2   0       19.45       33.53      1.96 o 
  -1   2   0      449.23      498.55      5.19 o 
   0   2   0     1115.34     1237.19     23.09 o 
   1   2   0     1850.22     1971.18      9.42 o 
   2   2   0        7.22       10.83      1.15 o 
   3   2   0       46.25       33.36      2.37 o 
   4   2   0        1.46       -0.84      1.55 o 
   5   2   0        1.48        2.70      2.22 o 
  -5   3   0       10.07        8.87      2.77 o 
  -4   3   0       10.73        9.80      2.22 o 
  -3   3   0        1.66       -0.43      1.58 o 
  -2   3   0      424.98      525.10      7.50 o 
  -1   3   0      884.93      857.26      7.62 o 
   0   3   0     3334.60     2687.15     50.93 o 
   1   3   0     2236.27     2305.83     47.03 o 
   2   3   0      486.27      516.67      6.86 o 
   3   3   0        1.43        0.62      1.19 o 
   4   3   0      212.86      233.33      7.05 o 
   5   3   0        0.64        5.43      1.67 o 
  -5   4   0       12.21        9.01      3.01 o 
  -4   4   0      104.90      108.27      5.43 o 
  -3   4   0       47.92       46.94      3.13 o 
  -2   4   0       98.78       77.10      3.25 o 
  -1   4   0      480.88      654.07      7.50 o 
   0   4   0      372.40      425.13     16.85 o 
   1   4   0       71.82       88.60      2.58 o 
   2   4   0       21.54       28.44      1.84 o 
   3   4   0      106.14      101.72      4.02 o 
   4   4   0       60.14       65.72      4.11 o 
   5   4   0        1.25        1.39      2.17 o 
  -4   5   0       47.14       50.12      4.06 o 
  -3   5   0        0.16        0.84      1.34 o 
  -2   5   0        8.20        5.00      1.41 o 
  -1   5   0      181.06      174.33      4.45 o 
   0   5   0       44.66       25.76      1.21 o 
   1   5   0       19.17       15.32      1.46 o 
   2   5   0       18.97       13.84      1.58 o 
   3   5   0        1.24        1.91      1.17 o 
   4   5   0        0.00       -1.43      1.91 o 
   5   5   0        2.52        4.23      1.98 o 
  -4   6   0       98.24       83.43      5.28 o 
  -3   6   0       61.07       55.95      3.80 o 
  -2   6   0      235.90      267.92      6.74 o 
  -1   6   0      305.73      313.73      6.41 o 
   0   6   0       12.24       21.32      1.21 o 
   1   6   0      790.73      866.10      9.54 o 
   2   6   0      650.76      739.56      9.66 o 
   3   6   0       33.12       31.05      2.75 o 
   4   6   0       40.83       45.31      3.78 o 
   5   6   0       16.95       15.49      3.01 o 
  -4   7   0        5.45       10.25      2.27 o 
  -3   7   0       87.21       81.07      4.71 o 
  -2   7   0      132.47      135.77      5.14 o 
  -1   7   0       80.99       95.89      4.02 o 
   0   7   0      217.08      171.45      9.00 o 
   1   7   0       25.88       39.51      2.51 o 
   2   7   0      452.35      484.02      8.72 o 
   3   7   0       50.10       49.40      3.47 o 
   4   7   0        0.80        1.79      1.58 o 
   5   7   0       22.15       26.65      3.47 o 
  -3   8   0       44.28       37.81      3.44 o 
  -2   8   0       50.90       55.73      3.73 o 
  -1   8   0        4.52        5.04      1.53 o 
   0   8   0       66.35       54.60      2.35 o 
   1   8   0       54.17       57.05      3.25 o 
   2   8   0       72.10       70.58      3.80 o 
   3   8   0       11.10       10.90      2.46 o 
   4   8   0        3.08        2.13      2.25 o 
   5   8   0        1.39        2.89      2.39 o 
  -3   9   0       11.66        7.62      2.89 o 
  -2   9   0        9.64       10.47      2.56 o 
  -1   9   0       18.64       17.09      2.65 o 
   0   9   0      586.89      581.90      9.37 o 
   1   9   0       64.01       67.42      3.61 o 
   2   9   0       56.06       55.28      3.73 o 
   3   9   0       17.98       17.23      2.37 o 
   4   9   0       15.66       17.26      2.99 o 
  -3  10   0        7.51        6.26      2.63 o 
  -2  10   0        0.10        1.10      1.51 o 
  -1  10   0       11.86        8.82      2.34 o 
   0  10   0       90.41       81.05      3.39 o 
   1  10   0      254.14      253.03      7.55 o 
   2  10   0       28.29       39.32      3.30 o 
   3  10   0        0.07       -1.24      1.84 o 
   4  10   0        1.39        2.92      2.53 o 
  -2  11   0        3.29        6.12      2.25 o 
  -1  11   0        0.95        2.58      1.67 o 
   0  11   0       36.77       34.55      2.36 o 
   1  11   0        0.90       -1.17      2.13 o 
   2  11   0       35.91       42.04      3.70 o 
   3  11   0        5.17        5.69      2.37 o 
   4  11   0        0.55       -0.26      2.56 o 
  -1  12   0       21.06       15.68      3.01 o 
   0  12   0       39.62       38.41      2.59 o 
   1  12   0       19.70       19.98      3.01 o 
   2  12   0        5.82        5.02      2.53 o 
   3  12   0        4.43        2.75      2.44 o 
   0  13   0       49.14       52.01      3.09 o 
   1  13   0       19.56       27.01      3.08 o 
   2  13   0        7.83       11.14      2.72 o 
  -2 -13   1       12.06       10.04      2.72 o 
  -1 -13   1        4.45        2.51      2.58 o 
   0 -13   1       12.20       10.96      2.43 o 
  -3 -12   1        3.19        1.53      2.06 o 
  -2 -12   1        0.46       -1.17      2.15 o 
  -1 -12   1       54.02       52.79      4.40 o 
   0 -12   1        0.06        1.54      2.16 o 
   1 -12   1        0.38        0.00      1.89 o 
  -3 -11   1        0.45        1.86      2.22 o 
  -2 -11   1        1.50        3.56      2.10 o 
  -1 -11   1      165.79      164.65      6.62 o 
   0 -11   1        2.72        3.85      1.35 o 
   1 -11   1        9.91       10.95      2.29 o 
   2 -11   1       12.44       16.63      2.80 o 
  -4 -10   1        1.57        3.23      2.29 o 
  -3 -10   1        4.48        4.02      1.94 o 
  -2 -10   1        1.93        2.99      1.77 o 
  -1 -10   1       84.70       76.46      4.59 o 
   0 -10   1      371.73      360.03     10.30 o 
   1 -10   1      172.27      175.50      6.60 o 
   2 -10   1        0.23        0.88      1.63 o 
   3 -10   1       47.23       55.26      4.40 o 
  -4  -9   1       22.14       22.13      3.44 o 
  -3  -9   1       34.07       37.24      3.35 o 
  -2  -9   1       64.91       65.89      4.06 o 
  -1  -9   1      103.22       94.81      4.61 o 
   0  -9   1        1.70        0.15      1.25 o 
   1  -9   1       16.16       13.29      2.27 o 
   2  -9   1        5.84        7.62      1.72 o 
   3  -9   1       13.55       16.16      2.77 o 
  -4  -8   1        1.81        1.51      1.98 o 
  -3  -8   1        0.28        1.77      1.60 o 
  -2  -8   1       52.86       41.71      3.13 o 
  -1  -8   1       24.72       28.11      2.51 o 
   0  -8   1      175.02      173.18      3.89 o 
   1  -8   1        0.76        2.89      1.05 o 
   2  -8   1       25.91       33.99      2.94 o 
   3  -8   1        7.26        8.80      2.06 o 
  -5  -7   1       21.77       22.90      3.42 o 
  -4  -7   1        2.05       -0.22      2.10 o 
  -3  -7   1        3.16        4.04      1.79 o 
  -2  -7   1      123.50      137.71      4.95 o 
  -1  -7   1       87.60       89.74      3.54 o 
   0  -7   1       52.52       51.87      2.08 o 
   1  -7   1        0.32       -1.05      1.39 o 
   2  -7   1       65.02       82.02      4.23 o 
   3  -7   1      118.85      103.73      5.28 o 
   4  -7   1        8.74       11.09      2.65 o 
  -5  -6   1        0.40       -2.41      2.41 o 
  -4  -6   1        0.22        0.57      1.65 o 
  -3  -6   1      112.49      109.46      4.73 o 
  -2  -6   1      440.12      507.82      8.17 o 
  -1  -6   1       79.01       64.41      2.89 o 
   0  -6   1       10.59        7.48      1.43 o 
   1  -6   1      172.97      163.88      4.80 o 
   2  -6   1       24.49       22.73      2.08 o 
   3  -6   1        3.64        4.59      2.10 o 
   4  -6   1        0.90        3.51      2.03 o 
  -5  -5   1        6.81        1.65      2.61 o 
  -4  -5   1        5.86        5.66      2.29 o 
  -3  -5   1        3.64        0.69      1.39 o 
  -2  -5   1        5.33        5.47      1.12 o 
  -1  -5   1       75.91      105.37      3.23 o 
   0  -5   1        8.61        6.27      0.76 o 
   1  -5   1      527.39      541.83      7.72 o 
   2  -5   1       32.54       28.32      2.32 o 
   3  -5   1        2.02        0.17      1.60 o 
   4  -5   1        3.53        2.84      2.22 o 
  -5  -4   1        5.95        5.78      2.41 o 
  -4  -4   1      204.94      217.03      7.03 o 
  -3  -4   1        4.60        4.83      1.58 o 
  -2  -4   1      391.55      384.05      6.36 o 
  -1  -4   1      375.78      469.75      6.00 o 
   0  -4   1       68.38       84.23      3.06 o 
   1  -4   1      377.62      393.49      5.93 o 
   2  -4   1        0.00        0.12      1.12 o 
   3  -4   1        0.13       -0.45      1.29 o 
   4  -4   1       91.01       89.77      5.28 o 
  -5  -3   1        0.21        3.42      2.13 o 
  -4  -3   1       26.27       27.10      2.82 o 
  -3  -3   1       37.45       31.98      2.46 o 
  -2  -3   1        3.69        1.36      0.88 o 
  -1  -3   1      937.36     1086.44      8.05 o 
   0  -3   1     4068.75     3492.27     94.71 o 
   1  -3   1     1012.23      952.93      8.25 o 
   2  -3   1      245.06      345.45      6.29 o 
   3  -3   1      269.35      301.45      7.22 o 
   4  -3   1        7.20       10.04      2.29 o 
   5  -3   1       31.63       23.14      3.47 o 
  -5  -2   1       44.67       43.38      3.85 o 
  -4  -2   1       22.08       19.98      2.75 o 
  -3  -2   1       15.40       14.27      1.74 o 
  -2  -2   1       13.32       23.59      1.55 o 
  -1  -2   1      639.75      709.32      5.86 o 
   0  -2   1       98.99       72.44      1.15 o 
   1  -2   1      661.80      644.96      6.02 o 
   2  -2   1       12.00        9.56      1.29 o 
   3  -2   1      323.94      322.81      7.07 o 
   4  -2   1       15.16       14.70      2.32 o 
   5  -2   1        2.03        2.44      2.58 o 
  -5  -1   1       46.29       42.42      4.33 o 
  -4  -1   1       47.72       53.70      3.42 o 
  -3  -1   1        2.93        2.27      1.08 o 
  -2  -1   1      539.63      597.92      7.12 o 
  -1  -1   1     2910.07     3481.79     49.74 o 
   0  -1   1     1314.94     1211.48     14.69 o 
   1  -1   1       78.52      126.88      2.44 o 
   2  -1   1      298.53      299.23      5.14 o 
   3  -1   1      140.05      130.68      4.42 o 
   4  -1   1        9.03        7.77      2.08 o 
   5  -1   1       22.25       18.19      3.47 o 
  -5   0   1       15.28       19.41      2.84 o 
  -4   0   1       28.57       22.49      2.84 o 
  -3   0   1       28.40       25.50      2.08 o 
  -2   0   1       53.55       39.10      1.96 o 
  -1   0   1     1813.24     2195.39     38.98 o 
   0   0   1      845.80      622.37      7.69 o 
   1   0   1        1.36        1.05      0.45 o 
   2   0   1        9.11        5.26      0.91 o 
   3   0   1      183.00      190.29      5.16 o 
   4   0   1       14.08       13.34      2.51 o 
   5   0   1      218.69      181.04      7.89 o 
  -5   1   1       15.40       18.90      2.87 o 
  -4   1   1      194.10      174.78      6.14 o 
  -3   1   1        4.21        4.13      1.17 o 
  -2   1   1      287.45      318.20      5.31 o 
  -1   1   1     1303.42     1341.88      7.72 o 
   0   1   1      390.90      399.47      7.68 o 
   1   1   1       87.17      114.41      2.15 o 
   2   1   1       57.48       58.32      2.25 o 
   3   1   1      180.78      156.30      4.78 o 
   4   1   1      104.16       97.99      4.45 o 
   5   1   1        7.30       10.42      2.70 o 
  -5   2   1        9.71        4.40      3.37 o 
  -4   2   1      108.45      101.29      4.97 o 
  -3   2   1       88.40      111.64      4.09 o 
  -2   2   1      145.91      153.48      3.87 o 
  -1   2   1     4853.38     4336.14     63.62 o 
   0   2   1       23.37       21.63      0.80 o 
   1   2   1      414.68      540.92      4.92 o 
   2   2   1       57.68       50.50      2.13 o 
   3   2   1      187.27      175.11      5.00 o 
   4   2   1        4.89        5.86      1.79 o 
   5   2   1        0.02        1.12      1.89 o 
  -5   3   1        4.82        6.57      2.51 o 
  -4   3   1        5.95        4.04      1.96 o 
  -3   3   1       32.17       35.95      2.75 o 
  -2   3   1     1355.92     1640.55     13.24 o 
  -1   3   1       10.19       10.25      0.98 o 
   0   3   1     1811.49     1831.41     48.05 o 
   1   3   1      328.46      307.71      4.16 o 
   2   3   1      125.90      123.01      3.44 o 
   3   3   1      372.95      419.35      7.86 o 
   4   3   1      137.87      151.07      5.47 o 
   5   3   1       10.04        8.58      2.37 o 
  -5   4   1        0.54        1.60      1.94 o 
  -4   4   1       10.51       12.81      2.70 o 
  -3   4   1       58.82       65.96      3.56 o 
  -2   4   1      682.90      736.69      9.49 o 
  -1   4   1      207.10      192.51      4.13 o 
   0   4   1      633.07      648.21      4.58 o 
   1   4   1      111.89      154.94      3.37 o 
   2   4   1        3.93        6.62      1.00 o 
   3   4   1      104.77      125.43      4.28 o 
   4   4   1       38.85       36.11      3.13 o 
   5   4   1       37.77       42.25      3.75 o 
  -4   5   1       34.84       36.14      3.70 o 
  -3   5   1        3.19        2.15      1.58 o 
  -2   5   1       17.94       10.28      1.60 o 
  -1   5   1      188.44      208.41      4.71 o 
   0   5   1      224.70      206.74      9.51 o 
   1   5   1        2.33        0.17      0.84 o 
   2   5   1      142.19      137.52      4.04 o 
   3   5   1        8.18       11.88      1.74 o 
   4   5   1        0.47        2.51      1.48 o 
   5   5   1        2.88        1.63      2.56 o 
  -4   6   1        4.25        6.26      2.22 o 
  -3   6   1       54.50       54.37      3.70 o 
  -2   6   1       95.21      104.90      4.28 o 
  -1   6   1      141.80      179.80      4.88 o 
   0   6   1       14.55        9.28      1.03 o 
   1   6   1     1041.73     1174.08     11.02 o 
   2   6   1       10.18       20.31      1.96 o 
   3   6   1       46.86       52.01      3.23 o 
   4   6   1       70.24       70.38      4.35 o 
   5   6   1       10.22       11.07      3.04 o 
  -4   7   1        3.53        3.97      2.34 o 
  -3   7   1       10.51       15.97      2.49 o 
  -2   7   1       41.12       45.67      3.15 o 
  -1   7   1      216.29      210.72      5.71 o 
   0   7   1      301.32      283.74      4.39 o 
   1   7   1      236.06      212.37      5.45 o 
   2   7   1       69.66       83.74      3.85 o 
   3   7   1        4.05        1.89      1.67 o 
   4   7   1        2.02        4.95      1.89 o 
   5   7   1        0.30       -1.24      2.53 o 
  -3   8   1       15.20       16.40      2.89 o 
  -2   8   1        0.81       -1.48      1.48 o 
  -1   8   1       50.81       40.03      3.04 o 
   0   8   1       49.28       45.36      5.25 o 
   1   8   1      124.48      128.34      4.54 o 
   2   8   1       84.22       80.73      3.94 o 
   3   8   1       15.89       17.95      2.41 o 
   4   8   1        0.53        1.48      1.94 o 
   5   8   1        0.11        0.00      2.49 o 
  -3   9   1        9.50       10.87      2.37 o 
  -2   9   1       98.78      101.41      5.14 o 
  -1   9   1      293.57      298.41      7.77 o 
   0   9   1      106.97      105.71      5.00 o 
   1   9   1        2.37        2.53      1.36 o 
   2   9   1       10.07        7.43      1.96 o 
   3   9   1        0.38        2.06      1.65 o 
   4   9   1        1.55        3.37      1.94 o 
  -3  10   1        2.51        6.21      2.29 o 
  -2  10   1       17.34       17.66      2.49 o 
  -1  10   1        4.40        0.19      1.91 o 
   0  10   1      814.47      836.00      8.98 o 
   1  10   1        0.99        3.39      1.41 o 
   2  10   1        9.01        5.62      2.27 o 
   3  10   1        9.57       12.91      2.32 o 
   4  10   1       19.20       18.57      3.44 o 
  -2  11   1        4.64        3.15      2.08 o 
  -1  11   1        3.85        3.39      1.70 o 
   0  11   1       28.16       23.08      4.03 o 
   1  11   1        0.48        0.57      1.53 o 
   2  11   1        1.23        0.60      1.53 o 
   3  11   1       47.93       49.42      4.13 o 
   4  11   1        0.30        3.11      1.79 o 
  -1  12   1        0.76        1.19      1.84 o 
   0  12   1       10.27        5.76      1.57 o 
   1  12   1       28.66       27.70      3.68 o 
   2  12   1        0.03       -1.12      1.84 o 
   3  12   1       38.64       30.30      4.25 o 
   0  13   1       31.59       33.39      2.84 o 
   1  13   1        6.99        2.92      2.72 o 
   2  13   1       15.04       15.73      2.77 o 
  -2 -13   2        0.58        2.10      2.08 o 
  -1 -13   2       18.30       19.17      2.96 o 
   0 -13   2        6.12        6.39      1.50 o 
  -3 -12   2        6.19        2.58      2.44 o 
  -2 -12   2        1.55        5.00      2.29 o 
  -1 -12   2       14.22        8.48      3.23 o 
   0 -12   2        0.30       -0.90      1.41 o 
   1 -12   2        1.56        2.75      1.91 o 
  -3 -11   2       14.55       15.15      2.70 o 
  -2 -11   2       18.39       10.28      2.92 o 
  -1 -11   2      311.69      304.12      9.01 o 
   0 -11   2        3.05       -0.41      1.32 o 
   1 -11   2        8.65       11.21      2.01 o 
   2 -11   2        7.06        7.58      2.49 o 
  -4 -10   2        5.72        2.53      2.29 o 
  -3 -10   2        1.29        2.61      2.17 o 
  -2 -10   2        0.53        2.32      2.01 o 
  -1 -10   2      376.09      372.57      9.42 o 
   0 -10   2       17.06       18.09      1.71 o 
   1 -10   2        2.97        1.00      2.01 o 
   2 -10   2       12.60        8.44      2.32 o 
  -4  -9   2        2.58       -2.13      2.53 o 
  -3  -9   2       20.58       22.92      2.99 o 
  -2  -9   2       59.39       73.61      4.06 o 
  -1  -9   2       23.56       23.37      2.70 o 
   0  -9   2       30.70       29.47      2.83 o 
   1  -9   2       50.32       53.27      3.73 o 
   2  -9   2       58.95       58.84      4.23 o 
   3  -9   2        1.57        5.14      2.13 o 
  -4  -8   2       32.13       32.55      3.56 o 
  -3  -8   2      111.38      104.75      5.11 o 
  -2  -8   2       19.95       19.72      2.37 o 
  -1  -8   2      205.93      206.14      6.09 o 
   0  -8   2       98.47       98.49      2.97 o 
   1  -8   2      130.03      137.81      5.09 o 
   2  -8   2       62.64       60.11      4.04 o 
   3  -8   2        5.67        6.48      2.32 o 
  -5  -7   2       10.43       10.85      3.23 o 
  -4  -7   2        4.96        3.51      2.25 o 
  -3  -7   2        0.14        2.99      1.77 o 
  -2  -7   2      322.66      387.70      8.20 o 
  -1  -7   2        0.15        0.86      1.12 o 
   0  -7   2      232.17      226.04      4.21 o 
   1  -7   2      199.42      210.60      5.90 o 
   2  -7   2      119.34      107.45      4.80 o 
   3  -7   2       94.71       89.84      5.07 o 
   4  -7   2        0.31        2.06      1.70 o 
  -5  -6   2        0.58        4.23      2.10 o 
  -4  -6   2        4.98        6.26      1.98 o 
  -3  -6   2        6.30        5.66      1.60 o 
  -2  -6   2        0.09       -0.74      1.24 o 
  -1  -6   2      107.59      100.76      3.61 o 
   0  -6   2      214.16      204.64      3.56 o 
   1  -6   2        9.58        4.49      1.10 o 
   2  -6   2       19.29       14.08      1.77 o 
   3  -6   2      225.26      226.93      7.22 o 
   4  -6   2       18.61       13.29      3.08 o 
  -5  -5   2        0.03        0.24      2.29 o 
  -4  -5   2       56.17       54.20      3.90 o 
  -3  -5   2        4.41        1.29      1.46 o 
  -2  -5   2       46.91       53.68      2.77 o 
  -1  -5   2        6.58       14.58      1.48 o 
   0  -5   2      441.31      490.56      4.82 o 
   1  -5   2      785.31      820.34      9.46 o 
   2  -5   2      128.06      108.91      4.21 o 
   3  -5   2      156.11      172.72      6.07 o 
   4  -5   2        4.82        5.97      2.13 o 
  -5  -4   2       73.75       64.58      4.97 o 
  -4  -4   2       12.45       15.97      2.56 o 
  -3  -4   2       56.42       67.13      3.37 o 
  -2  -4   2      179.28      207.14      4.83 o 
  -1  -4   2       52.97       22.39      1.63 o 
   0  -4   2      234.05      205.17      2.87 o 
   1  -4   2     2351.09     2497.65     15.13 o 
   2  -4   2       44.09       43.28      2.56 o 
   3  -4   2        6.32        4.54      1.63 o 
   4  -4   2        3.95        0.00      2.27 o 
  -5  -3   2        0.40        1.84      2.49 o 
  -4  -3   2       37.21       38.24      3.18 o 
  -3  -3   2        0.73        1.15      1.15 o 
  -2  -3   2      121.91      119.43      3.54 o 
  -1  -3   2       36.40       11.64      1.05 o 
   0  -3   2     2447.02     2196.53     32.71 o 
   1  -3   2       64.68      147.32      3.39 o 
   2  -3   2       12.09       22.04      1.86 o 
   3  -3   2      132.63      142.63      5.09 o 
   4  -3   2      133.22      145.07      5.93 o 
   5  -3   2        3.69        5.38      2.29 o 
  -5  -2   2        2.91        5.97      2.53 o 
  -4  -2   2       73.66       77.77      4.09 o 
  -3  -2   2       24.79       23.78      2.10 o 
  -2  -2   2      181.38      212.52      4.42 o 
  -1  -2   2       49.46       85.90      2.32 o 
   0  -2   2        0.18        1.24      0.60 o 
   1  -2   2      158.14      120.81      2.80 o 
   2  -2   2       60.67       58.70      2.49 o 
   3  -2   2      332.60      339.42      7.43 o 
   4  -2   2      116.87      111.40      5.16 o 
   5  -2   2        0.04        0.24      2.34 o 
  -5  -1   2        4.07        6.69      2.25 o 
  -4  -1   2       39.43       42.61      3.25 o 
  -3  -1   2       41.99       32.93      2.49 o 
  -2  -1   2      286.81      414.97      6.05 o 
  -1  -1   2    25134.91    19963.28    126.62 o 
   0  -1   2      865.23      775.23     14.05 o 
   1  -1   2      648.60      718.12      6.00 o 
   2  -1   2       89.71       75.93      2.68 o 
   3  -1   2        1.88        4.73      1.00 o 
   4  -1   2       19.23       22.06      2.46 o 
   5  -1   2       96.26       81.04      5.54 o 
  -5   0   2        0.00       -2.10      2.39 o 
  -4   0   2        8.09        4.68      1.89 o 
  -3   0   2       42.37       29.06      2.29 o 
  -2   0   2        0.06        0.00      0.72 o 
  -1   0   2     3519.00     3594.70     52.51 o 
   0   0   2     6126.57     3936.63     27.32 o 
   1   0   2      978.09      901.05      6.26 o 
   2   0   2      207.02      175.23      3.94 o 
   3   0   2       87.34       82.19      3.51 o 
   4   0   2      248.09      257.47      7.36 o 
   5   0   2        0.60       -1.39      2.72 o 
  -5   1   2        0.33        0.48      2.44 o 
  -4   1   2       24.67       21.37      2.58 o 
  -3   1   2        4.87        8.29      1.36 o 
  -2   1   2       23.36       19.36      1.53 o 
  -1   1   2     1087.23     1457.94      8.36 o 
   0   1   2      188.20      175.87      1.47 o 
   1   1   2      482.70      584.85      5.00 o 
   2   1   2       84.30       77.41      2.61 o 
   3   1   2        0.56        0.72      1.15 o 
   4   1   2       54.25       41.78      3.73 o 
   5   1   2        0.44        1.36      2.29 o 
  -5   2   2       21.85       18.14      3.30 o 
  -4   2   2       13.88       14.58      2.61 o 
  -3   2   2        4.63        6.02      1.65 o 
  -2   2   2      465.56      556.36      7.41 o 
  -1   2   2     3312.06     2872.78     52.84 o 
   0   2   2     6488.54     4437.09     36.26 o 
   1   2   2      927.65      919.11      6.57 o 
   2   2   2      144.67      104.16      3.08 o 
   3   2   2       80.07       78.10      3.51 o 
   4   2   2       15.33       14.63      2.13 o 
   5   2   2       30.29       26.19      3.42 o 
  -5   3   2       46.98       37.40      4.40 o 
  -4   3   2        4.52        3.87      1.86 o 
  -3   3   2        7.80       10.37      1.65 o 
  -2   3   2       81.74       89.12      3.32 o 
  -1   3   2      328.71      364.71      5.11 o 
   0   3   2        0.11        2.94      0.46 o 
   1   3   2      536.33      502.80      5.33 o 
   2   3   2       47.54       37.52      1.94 o 
   3   3   2      823.26      957.52     11.59 o 
   4   3   2        0.13       -1.67      1.67 o 
   5   3   2        7.71        4.97      2.58 o 
  -4   4   2        6.95        8.17      1.98 o 
  -3   4   2       17.11       20.77      2.49 o 
  -2   4   2      222.51      238.45      5.50 o 
  -1   4   2       80.29       93.28      2.94 o 
   0   4   2       48.22       29.97      2.21 o 
   1   4   2      101.16      111.40      2.82 o 
   2   4   2        9.73        7.46      1.22 o 
   3   4   2       11.33       10.32      1.63 o 
   4   4   2       18.33       20.08      2.58 o 
   5   4   2        6.18        8.91      2.20 o 
  -4   5   2       16.38       15.18      2.80 o 
  -3   5   2       33.98       35.25      3.11 o 
  -2   5   2       85.85       96.46      3.85 o 
  -1   5   2       91.24      113.88      3.56 o 
   0   5   2      512.48      416.41     13.96 o 
   1   5   2     2772.04     2811.00     15.46 o 
   2   5   2      428.23      392.41      6.76 o 
   3   5   2       57.24       55.52      3.15 o 
   4   5   2       46.57       41.30      3.27 o 
   5   5   2        3.83        9.32      1.96 o 
  -4   6   2       96.49       89.00      5.50 o 
  -3   6   2       38.36       39.10      3.15 o 
  -2   6   2       34.50       34.70      2.70 o 
  -1   6   2       14.66       10.75      1.34 o 
   0   6   2      293.23      344.23     19.07 o 
   1   6   2       25.70       36.35      2.20 o 
   2   6   2       22.91       16.63      1.72 o 
   3   6   2        1.75        1.15      1.55 o 
   4   6   2      150.02      150.14      6.19 o 
   5   6   2       17.54       22.06      3.13 o 
  -4   7   2       10.11       10.95      2.61 o 
  -3   7   2       18.19       18.69      2.49 o 
  -2   7   2        0.05        0.48      1.24 o 
  -1   7   2      256.44      268.32      6.29 o 
   0   7   2       11.40        5.44      1.05 o 
   1   7   2      232.56      224.23      5.50 o 
   2   7   2       25.14       34.73      2.56 o 
   3   7   2       37.90       43.12      3.15 o 
   4   7   2        6.92        2.75      2.17 o 
   5   7   2        6.27        4.47      2.44 o 
  -3   8   2       10.75       10.99      2.39 o 
  -2   8   2       34.45       31.95      3.13 o 
  -1   8   2       65.70       67.85      3.68 o 
   0   8   2      212.05      164.19      3.62 o 
   1   8   2      183.93      183.77      5.40 o 
   2   8   2        4.83        3.58      1.31 o 
   3   8   2      137.97      149.56      5.74 o 
   4   8   2        0.05       -2.01      2.01 o 
   5   8   2       18.31       21.56      3.42 o 
  -3   9   2        0.60       -0.96      2.03 o 
  -2   9   2      105.81       99.78      5.19 o 
  -1   9   2      131.11      150.97      5.71 o 
   0   9   2      492.02      480.57      7.43 o 
   1   9   2        3.13        5.33      1.51 o 
   2   9   2        0.26        3.68      1.46 o 
   3   9   2        9.99       16.51      2.08 o 
   4   9   2       65.53       76.12      4.97 o 
  -3  10   2        7.21        5.69      2.80 o 
  -2  10   2        2.69        0.43      1.94 o 
  -1  10   2       79.17       80.21      4.71 o 
   0  10   2       36.86       42.83      4.29 o 
   1  10   2       35.15       32.41      3.15 o 
   2  10   2        2.09        4.49      1.65 o 
   3  10   2       26.72       25.81      3.08 o 
   4  10   2       15.13       11.97      3.18 o 
  -2  11   2        9.35       11.54      2.29 o 
  -1  11   2       12.44       19.02      2.49 o 
   0  11   2       80.59       73.07      3.27 o 
   1  11   2        4.81        3.63      1.82 o 
   2  11   2       13.02       10.61      2.25 o 
   3  11   2        9.49        9.58      2.51 o 
   4  11   2        5.44        9.01      2.44 o 
  -1  12   2       46.64       43.98      4.02 o 
   0  12   2       33.37       31.16      2.43 o 
   1  12   2       13.92       10.73      2.80 o 
   2  12   2       26.60       20.96      3.18 o 
   3  12   2       72.97       72.77      5.38 o 
  -1  13   2       12.49       10.28      2.99 o 
   0  13   2        0.36        1.73      1.59 o 
   1  13   2       15.88       12.48      2.87 o 
   2  13   2       12.56       13.86      2.87 o 
  -1 -13   3        5.42        4.71      2.39 o 
  -2 -12   3       10.22        8.80      3.39 o 
  -1 -12   3        4.33        4.47      2.10 o 
   0 -12   3        3.92        2.76      1.44 o 
   1 -12   3       10.99       11.52      3.11 o 
  -3 -11   3        0.00        4.37      1.67 o 
  -2 -11   3      142.50      130.47      6.52 o 
  -1 -11   3       43.96       42.33      4.09 o 
   0 -11   3       63.47       57.22      3.00 o 
   1 -11   3        0.74        0.91      1.84 o 
   2 -11   3       50.64       52.75      4.47 o 
  -4 -10   3        0.70        3.37      2.53 o 
  -3 -10   3       22.24       20.67      3.32 o 
  -2 -10   3       37.32       38.10      3.78 o 
  -1 -10   3      130.65      130.85      5.78 o 
   0 -10   3       42.41       43.71      3.88 o 
   1 -10   3        9.10        7.39      2.29 o 
   2 -10   3       21.18       19.86      3.13 o 
  -4  -9   3        0.33        0.96      2.01 o 
  -3  -9   3       12.33       12.40      2.61 o 
  -2  -9   3        1.81        3.20      1.63 o 
  -1  -9   3       24.26       28.23      2.75 o 
   0  -9   3        2.56        4.29      1.15 o 
   1  -9   3       48.82       54.40      3.54 o 
   2  -9   3       21.43       29.23      3.06 o 
   3  -9   3       12.27       13.26      3.11 o 
  -4  -8   3        0.56        4.28      2.15 o 
  -3  -8   3        1.71       -0.19      2.17 o 
  -2  -8   3       78.98       75.43      4.23 o 
  -1  -8   3        0.67        1.60      1.51 o 
   0  -8   3       23.70       26.09      1.61 o 
   1  -8   3       66.84       71.63      4.11 o 
   2  -8   3      149.66      140.17      5.86 o 
   3  -8   3       39.99       49.16      3.75 o 
  -5  -7   3        0.30        3.94      2.29 o 
  -4  -7   3       12.40       11.23      2.80 o 
  -3  -7   3      347.70      351.76      8.77 o 
  -2  -7   3       98.72      105.90      4.47 o 
  -1  -7   3        0.14        1.53      1.12 o 
   0  -7   3      292.46      266.61     10.19 o 
   1  -7   3      133.71      129.90      4.90 o 
   2  -7   3       33.62       35.04      2.99 o 
   3  -7   3       56.59       53.03      3.97 o 
   4  -7   3        8.89        8.05      2.39 o 
  -5  -6   3        1.67        1.77      2.72 o 
  -4  -6   3        2.97        4.21      2.17 o 
  -3  -6   3        2.07        1.43      1.58 o 
  -2  -6   3        0.73        3.58      1.36 o 
  -1  -6   3        3.48        2.56      1.00 o 
   0  -6   3      114.25       91.63      2.51 o 
   1  -6   3        2.73        1.12      1.03 o 
   2  -6   3       23.75       21.94      2.25 o 
   3  -6   3       14.58       14.51      2.72 o 
   4  -6   3       10.88       14.51      2.65 o 
  -5  -5   3       39.36       45.62      4.25 o 
  -4  -5   3        0.02       -0.38      1.86 o 
  -3  -5   3       16.69       13.14      2.08 o 
  -2  -5   3        0.57        3.68      1.10 o 
  -1  -5   3      248.24      280.66      5.62 o 
   0  -5   3       91.65      110.73      2.50 o 
   1  -5   3        2.26       -0.65      0.91 o 
   2  -5   3        6.91        6.76      1.77 o 
   3  -5   3      265.51      272.08      7.72 o 
   4  -5   3       88.39       93.52      5.43 o 
  -5  -4   3        2.27        5.74      2.68 o 
  -4  -4   3        0.56        1.48      1.46 o 
  -3  -4   3      102.09      111.68      4.47 o 
  -2  -4   3      682.72      766.20      9.32 o 
  -1  -4   3     1560.79     1573.32     11.73 o 
   0  -4   3     1245.24     1227.03     11.08 o 
   1  -4   3       18.39        9.23      1.24 o 
   2  -4   3      337.12      385.22      7.39 o 
   3  -4   3       99.00       99.83      4.54 o 
   4  -4   3       37.55       33.36      3.63 o 
  -5  -3   3        3.48       10.59      2.41 o 
  -4  -3   3        0.29        1.43      1.53 o 
  -3  -3   3        0.00        0.93      1.03 o 
  -2  -3   3       18.83       25.67      2.06 o 
  -1  -3   3      188.83      307.04      4.80 o 
   0  -3   3      150.25      127.40      2.11 o 
   1  -3   3       30.37       59.18      2.37 o 
   2  -3   3      108.88      136.25      4.16 o 
   3  -3   3        2.68        4.16      1.53 o 
   4  -3   3       31.52       30.04      3.32 o 
   5  -3   3        0.49       -0.53      2.44 o 
  -5  -2   3        6.34        3.73      2.77 o 
  -4  -2   3        9.97        6.17      2.44 o 
  -3  -2   3      101.04      127.27      4.42 o 
  -2  -2   3      857.36     1124.29     10.44 o 
  -1  -2   3      526.79      664.87      6.48 o 
   0  -2   3      179.85      130.38      1.85 o 
   1  -2   3      483.66      625.72      6.57 o 
   2  -2   3      122.95      139.24      3.87 o 
   3  -2   3        0.11        0.84      1.22 o 
   4  -2   3      286.00      285.98      8.05 o 
   5  -2   3        3.89        1.74      2.37 o 
  -5  -1   3        5.53        5.62      2.49 o 
  -4  -1   3        0.04       -0.53      1.74 o 
  -3  -1   3       90.18       89.22      3.82 o 
  -2  -1   3      212.25      281.73      5.19 o 
  -1  -1   3    21639.48    17771.55    128.63 o 
   0  -1   3     1339.23     1400.43     80.28 o 
   1  -1   3      400.07      479.05      5.26 o 
   2  -1   3      457.59      484.45      6.81 o 
   3  -1   3        0.93        2.49      1.24 o 
   4  -1   3      197.33      187.11      6.69 o 
   5  -1   3       28.86       21.15      3.56 o 
  -5   0   3       21.99       25.76      3.49 o 
  -4   0   3        2.88        3.54      1.74 o 
  -3   0   3       18.93       19.60      2.06 o 
  -2   0   3       37.94       30.57      1.86 o 
  -1   0   3     1959.67     2283.96     45.19 o 
   0   0   3      316.42      295.44      2.52 o 
   1   0   3       34.46       37.81      1.46 o 
   2   0   3      900.23      913.57      8.99 o 
   3   0   3       49.25       43.28      2.72 o 
   4   0   3       61.99       61.26      3.94 o 
   5   0   3       82.67       77.89      5.21 o 
  -5   1   3       25.51       24.35      3.54 o 
  -4   1   3        5.63        6.88      1.89 o 
  -3   1   3        2.55        7.58      1.53 o 
  -2   1   3      789.29      835.25      8.87 o 
  -1   1   3      151.15      241.08      3.68 o 
   0   1   3      222.31      157.33      1.65 o 
   1   1   3        0.29        0.96      0.43 o 
   2   1   3      211.95      220.52      4.42 o 
   3   1   3        0.22        3.56      1.19 o 
   4   1   3        8.04        9.61      1.98 o 
   5   1   3       15.95       12.62      2.70 o 
  -5   2   3        0.86       -2.37      2.37 o 
  -4   2   3       29.61       28.82      2.92 o 
  -3   2   3      425.17      496.18      8.84 o 
  -2   2   3      226.65      261.61      5.19 o 
  -1   2   3       38.20       21.56      1.27 o 
   0   2   3      129.24       92.93      5.62 o 
   1   2   3      699.86      722.32      6.14 o 
   2   2   3      257.47      245.95      4.73 o 
   3   2   3      762.70      815.87     10.44 o 
   4   2   3       16.08       14.12      2.41 o 
   5   2   3       61.29       50.72      4.35 o 
  -5   3   3        9.44       11.30      3.23 o 
  -4   3   3       40.19       44.76      3.47 o 
  -3   3   3       96.85       83.36      4.06 o 
  -2   3   3      291.32      315.88      5.97 o 
  -1   3   3      407.66      451.97      5.83 o 
   0   3   3      948.29      872.81     43.27 o 
   1   3   3      161.28      167.92      3.23 o 
   2   3   3      641.41      641.54      7.77 o 
   3   3   3       28.28       24.59      2.39 o 
   4   3   3       20.54       18.98      2.32 o 
   5   3   3       39.37       32.98      4.06 o 
  -4   4   3        2.21        3.92      1.91 o 
  -3   4   3        1.76        1.86      1.65 o 
  -2   4   3      243.47      248.89      5.59 o 
  -1   4   3      570.93      524.91      6.86 o 
   0   4   3        0.23        4.26      0.52 o 
   1   4   3       39.21       41.51      1.82 o 
   2   4   3      143.67      148.39      3.97 o 
   3   4   3        1.66       -0.38      1.29 o 
   4   4   3        5.87        5.93      1.89 o 
   5   4   3       17.87       13.55      3.13 o 
  -4   5   3       25.73       34.08      3.08 o 
  -3   5   3      108.16      113.98      5.04 o 
  -2   5   3      177.75      175.78      5.14 o 
  -1   5   3        0.25        1.82      0.88 o 
   0   5   3     1525.17     1485.72      7.93 o 
   1   5   3      106.65       97.54      3.13 o 
   2   5   3       77.09       66.44      2.94 o 
   3   5   3      275.54      281.54      6.76 o 
   4   5   3       25.22       27.51      2.58 o 
   5   5   3        2.58        5.62      2.06 o 
  -4   6   3        8.12        9.08      2.53 o 
  -3   6   3       60.75       64.60      4.06 o 
  -2   6   3       67.61       65.41      3.68 o 
  -1   6   3      428.75      374.75      7.07 o 
   0   6   3      176.68      148.89      7.82 o 
   1   6   3     1195.32     1447.90     12.21 o 
   2   6   3      107.57       96.84      3.63 o 
   3   6   3        3.91        1.60      1.36 o 
   4   6   3       23.54       21.18      2.70 o 
   5   6   3       29.65       33.89      3.97 o 
  -4   7   3       14.32       15.22      2.94 o 
  -3   7   3        1.60        1.19      1.82 o 
  -2   7   3       12.63       10.06      1.74 o 
  -1   7   3       62.71       48.28      2.87 o 
   0   7   3      185.67      190.37      3.64 o 
   1   7   3      102.79      100.52      3.85 o 
   2   7   3        5.33        4.35      1.41 o 
   3   7   3        0.54        0.00      1.48 o 
   4   7   3        0.03        1.39      2.01 o 
   5   7   3        4.32        4.47      2.51 o 
  -3   8   3        7.09        7.34      2.41 o 
  -2   8   3       34.36       31.55      3.06 o 
  -1   8   3      614.38      631.46     10.16 o 
   0   8   3       51.76       47.02      2.07 o 
   1   8   3       53.02       46.39      2.89 o 
   2   8   3       56.34       54.71      3.42 o 
   3   8   3       57.03       61.26      3.87 o 
   4   8   3       84.21       93.66      5.21 o 
   5   8   3        8.32        7.79      3.25 o 
  -3   9   3        5.13        9.92      2.46 o 
  -2   9   3       10.97        8.58      1.82 o 
  -1   9   3      746.40      779.11     12.00 o 
   0   9   3       77.72       75.91      2.80 o 
   1   9   3       91.89       99.95      4.49 o 
   2   9   3        9.94       11.38      2.32 o 
   3   9   3       12.92       15.58      2.61 o 
   4   9   3       39.64       44.84      4.25 o 
  -3  10   3        0.10        0.76      1.94 o 
  -2  10   3        7.29        3.68      1.91 o 
  -1  10   3       32.40       37.74      3.13 o 
   0  10   3        4.05        1.07      1.24 o 
   1  10   3       21.23       26.12      2.84 o 
   2  10   3      110.34      112.66      5.07 o 
   3  10   3        1.25       -0.41      1.77 o 
   4  10   3       29.94       31.55      3.80 o 
  -2  11   3        5.32        3.61      2.61 o 
  -1  11   3       63.16       52.72      4.11 o 
   0  11   3        4.27        1.38      1.50 o 
   1  11   3        5.04        5.71      2.03 o 
   2  11   3       16.67       18.98      2.94 o 
   3  11   3        2.17        6.45      1.79 o 
   4  11   3       33.81       40.84      4.21 o 
  -1  12   3       61.77       76.60      4.97 o 
   0  12   3       24.03       23.23      2.14 o 
   1  12   3       28.22       26.05      3.32 o 
   2  12   3        4.43        6.67      1.72 o 
   3  12   3        2.06       -0.74      2.77 o 
  -1  13   3        8.04       13.12      3.11 o 
   0  13   3        3.72        5.56      2.81 o 
   1  13   3        0.11       -2.32      2.32 o 
   2  13   3        0.93        2.22      2.13 o 
  -2 -12   4      108.46      112.23      6.41 o 
  -1 -12   4        4.24        4.85      2.08 o 
   0 -12   4        5.80        8.95      1.71 o 
   1 -12   4        9.07       17.64      2.61 o 
  -3 -11   4        0.23       -2.08      2.08 o 
  -2 -11   4       12.35       10.01      3.54 o 
  -1 -11   4      119.01      107.60      5.69 o 
   0 -11   4       43.77       42.39      2.68 o 
   1 -11   4        2.55        3.32      1.86 o 
  -3 -10   4       15.49       12.16      3.06 o 
  -2 -10   4       45.39       45.41      3.92 o 
  -1 -10   4       23.43       19.07      2.58 o 
   0 -10   4       12.04       11.84      1.61 o 
   1 -10   4       13.64       13.79      2.37 o 
   2 -10   4        3.37        2.89      2.49 o 
  -4  -9   4        3.96        4.71      2.37 o 
  -3  -9   4       17.78       18.09      2.53 o 
  -2  -9   4       44.11       41.30      3.49 o 
  -1  -9   4       56.69       50.36      3.85 o 
   0  -9   4       25.03       25.71      2.44 o 
   1  -9   4       45.42       45.39      3.70 o 
   2  -9   4        3.48        5.64      1.86 o 
   3  -9   4       13.15       14.63      2.99 o 
  -4  -8   4       16.34        9.75      2.61 o 
  -3  -8   4       53.93       58.53      4.09 o 
  -2  -8   4        0.97       -0.17      1.41 o 
  -1  -8   4      105.13       92.64      4.42 o 
   0  -8   4       11.10       10.77      1.50 o 
   1  -8   4       97.80      100.71      4.71 o 
   2  -8   4        0.04       -1.86      1.86 o 
   3  -8   4        1.48        3.51      1.86 o 
  -4  -7   4        3.80        8.72      2.32 o 
  -3  -7   4       11.77       15.65      2.68 o 
  -2  -7   4       17.97       17.69      2.20 o 
  -1  -7   4       91.25       87.76      3.87 o 
   0  -7   4       59.24       55.31      2.26 o 
   1  -7   4       17.78       16.16      2.15 o 
   2  -7   4      283.37      286.63      8.01 o 
   3  -7   4       12.37       16.94      2.37 o 
  -5  -6   4       10.27        9.34      3.04 o 
  -4  -6   4        2.64        4.13      2.34 o 
  -3  -6   4        0.30        1.48      1.74 o 
  -2  -6   4       41.94       50.29      3.06 o 
  -1  -6   4      127.97      115.03      4.23 o 
   0  -6   4      384.02      367.53      9.36 o 
   1  -6   4       80.51       71.48      3.32 o 
   2  -6   4      102.42      107.72      4.83 o 
   3  -6   4        0.74        3.54      1.53 o 
   4  -6   4       17.75        5.93      3.32 o 
  -5  -5   4       20.01       24.09      3.68 o 
  -4  -5   4        1.56        2.56      2.17 o 
  -3  -5   4       18.20       24.43      2.56 o 
  -2  -5   4       81.10       89.22      3.75 o 
  -1  -5   4        9.74       11.71      1.55 o 
   0  -5   4      999.98      787.60    533.19 o 
   1  -5   4       89.44       84.18      3.39 o 
   2  -5   4        0.23       -1.08      1.08 o 
   3  -5   4        7.21        6.48      1.86 o 
   4  -5   4       24.76       29.95      3.32 o 
  -5  -4   4       17.24       18.59      2.99 o 
  -4  -4   4        4.33        2.65      1.86 o 
  -3  -4   4        1.47        1.00      1.55 o 
  -2  -4   4      105.32       96.53      3.73 o 
  -1  -4   4     1189.99     1265.14     10.99 o 
   0  -4   4      109.59       61.10     43.37 o 
   1  -4   4      275.61      384.76      6.62 o 
   2  -4   4      640.59      749.62     10.18 o 
   3  -4   4      169.63      159.58      5.76 o 
   4  -4   4       60.79       53.75      3.97 o 
  -5  -3   4        7.61       10.35      2.77 o 
  -4  -3   4        8.14       13.81      2.22 o 
  -3  -3   4        3.31        6.33      1.67 o 
  -2  -3   4       64.86       68.52      3.08 o 
  -1  -3   4      449.37      444.32      6.17 o 
   0  -3   4      224.09      220.83      2.98 o 
   1  -3   4       87.44       78.49      2.82 o 
   2  -3   4     1066.17     1179.07     12.05 o 
   3  -3   4      193.74      175.40      5.88 o 
   4  -3   4        4.06        1.22      2.17 o 
   5  -3   4        0.60        3.15      2.15 o 
  -5  -2   4       10.65       10.97      2.77 o 
  -4  -2   4        2.43        2.53      2.10 o 
  -3  -2   4        0.09       -0.93      1.29 o 
  -2  -2   4      120.28      148.30      4.33 o 
  -1  -2   4      428.22      527.80      6.21 o 
   0  -2   4      163.76      152.00      3.54 o 
   1  -2   4      146.36      123.87      3.20 o 
   2  -2   4      256.67      356.37      6.41 o 
   3  -2   4       32.57       26.24      2.53 o 
   4  -2   4       20.07       14.67      3.08 o 
   5  -2   4        4.69        2.27      2.44 o 
  -5  -1   4        1.86       -0.24      2.17 o 
  -4  -1   4       15.57       16.40      2.25 o 
  -3  -1   4        8.49       12.88      1.94 o 
  -2  -1   4     1868.36     2358.69     15.30 o 
  -1  -1   4     2065.94     2271.10     50.09 o 
   0  -1   4     1047.01      934.66      4.87 o 
   1  -1   4       28.43       46.70      1.82 o 
   2  -1   4      315.87      287.04      5.57 o 
   3  -1   4      427.95      476.13      8.65 o 
   4  -1   4      474.72      445.04     10.09 o 
   5  -1   4        7.14        6.84      2.44 o 
  -5   0   4       16.84       11.30      2.99 o 
  -4   0   4        3.76        6.52      1.84 o 
  -3   0   4       44.72       46.99      3.01 o 
  -2   0   4       39.94       21.37      1.77 o 
  -1   0   4      109.91      144.04      3.08 o 
   0   0   4        0.12       -0.34      0.34 o 
   1   0   4       76.98       81.59      2.25 o 
   2   0   4      103.12       83.41      3.01 o 
   3   0   4      487.77      470.85      8.46 o 
   4   0   4        6.17        3.39      2.20 o 
   5   0   4        6.36        2.37      2.82 o 
  -5   1   4        8.50        4.16      2.68 o 
  -4   1   4       32.18       29.06      2.77 o 
  -3   1   4       94.16      104.35      4.28 o 
  -2   1   4      901.41      896.51      9.49 o 
  -1   1   4      948.47     1025.56      8.03 o 
   0   1   4        1.66        3.20      0.42 o 
   1   1   4      519.35      468.08      5.16 o 
   2   1   4      255.62      320.76      5.59 o 
   3   1   4        0.02       -1.27      1.27 o 
   4   1   4       46.41       40.73      3.01 o 
   5   1   4        9.79       11.16      2.68 o 
  -5   2   4        0.01       -0.24      2.20 o 
  -4   2   4        1.44       -1.84      1.84 o 
  -3   2   4       64.68       66.54      3.66 o 
  -2   2   4        2.38        3.44      1.15 o 
  -1   2   4      218.33      250.37      4.21 o 
   0   2   4     1871.50     1525.98     65.99 o 
   1   2   4       78.05       57.24      1.89 o 
   2   2   4     2431.24     2750.34     15.92 o 
   3   2   4      137.29      127.91      4.45 o 
   4   2   4       91.45       79.16      4.42 o 
   5   2   4        8.96       11.04      2.53 o 
  -5   3   4        1.69        1.05      2.44 o 
  -4   3   4        5.85        5.97      2.17 o 
  -3   3   4      233.22      232.14      6.45 o 
  -2   3   4       14.63       33.65      2.27 o 
  -1   3   4       66.99       83.70      2.68 o 
   0   3   4      109.04      147.75      6.58 o 
   1   3   4        6.24        3.01      0.79 o 
   2   3   4        5.32        5.95      1.17 o 
   3   3   4      130.64      185.03      5.23 o 
   4   3   4      104.40      104.99      4.68 o 
   5   3   4       11.31        8.96      2.72 o 
  -4   4   4        0.10       -1.46      1.77 o 
  -3   4   4        6.30        6.00      1.74 o 
  -2   4   4        4.80        4.66      1.36 o 
  -1   4   4      152.20      140.63      3.68 o 
   0   4   4      840.52      769.58     14.63 o 
   1   4   4     1513.07     1376.34     10.35 o 
   2   4   4        1.59        0.67      0.79 o 
   3   4   4       18.22       16.85      2.01 o 
   4   4   4       11.01       11.14      1.91 o 
   5   4   4        0.11        5.09      1.86 o 
  -4   5   4        8.15       11.28      2.39 o 
  -3   5   4        4.39        5.62      1.89 o 
  -2   5   4        0.72        2.44      1.19 o 
  -1   5   4      137.16      144.47      4.06 o 
   0   5   4     1001.06     1024.44      8.42 o 
   1   5   4        0.05        5.47      0.98 o 
   2   5   4       26.45       20.65      1.84 o 
   3   5   4      388.34      377.14      8.08 o 
   4   5   4       83.18       81.12      4.73 o 
   5   5   4       15.60       11.78      3.23 o 
  -4   6   4        0.42        0.72      2.27 o 
  -3   6   4        8.81       11.59      2.13 o 
  -2   6   4      257.21      275.78      6.81 o 
  -1   6   4       16.04       13.67      1.58 o 
   0   6   4      421.42      431.70      4.91 o 
   1   6   4       50.98       64.72      2.92 o 
   2   6   4      185.98      204.08      5.45 o 
   3   6   4       29.67       33.29      2.84 o 
   4   6   4       16.50       17.59      2.65 o 
   5   6   4        1.31        2.65      2.29 o 
  -4   7   4        4.40        6.55      2.25 o 
  -3   7   4       19.84       19.19      2.77 o 
  -2   7   4       27.16       18.00      2.49 o 
  -1   7   4       29.03       22.39      2.01 o 
   0   7   4      131.79      122.93      3.50 o 
   1   7   4      102.84       89.84      3.61 o 
   2   7   4      313.52      303.07      7.00 o 
   3   7   4        0.55        0.00      1.22 o 
   4   7   4        7.20        6.36      2.39 o 
   5   7   4       26.51       30.78      3.66 o 
  -3   8   4      105.26       96.89      5.64 o 
  -2   8   4      332.69      354.53      8.82 o 
  -1   8   4       72.96       89.50      4.06 o 
   0   8   4        0.78        1.64      0.70 o 
   1   8   4        1.98        1.43      1.19 o 
   2   8   4       65.83       65.39      3.56 o 
   3   8   4       36.97       35.13      3.18 o 
   4   8   4      377.72      383.50     10.40 o 
   5   8   4        0.49        1.31      2.53 o 
  -3   9   4        6.66        8.32      2.46 o 
  -2   9   4       20.89       25.17      2.89 o 
  -1   9   4      464.02      524.46     10.40 o 
   0   9   4        0.21        0.54      2.34 o 
   1   9   4        2.21        1.51      1.24 o 
   2   9   4       67.66       66.49      3.82 o 
   3   9   4       65.72       66.58      4.30 o 
   4   9   4      125.23      114.62      6.57 o 
  -3  10   4        0.15       -1.03      2.03 o 
  -2  10   4        0.24       -1.53      1.77 o 
  -1  10   4       30.03       31.91      3.11 o 
   0  10   4        1.59        1.55      1.12 o 
   1  10   4       36.49       28.61      2.84 o 
   2  10   4      121.00      132.57      5.64 o 
   3  10   4        2.27        1.03      1.86 o 
   4  10   4       31.65       34.25      4.06 o 
  -2  11   4       14.27       14.96      2.84 o 
  -1  11   4        2.10        4.88      2.20 o 
   0  11   4       49.09       54.94      2.70 o 
   1  11   4       14.67       12.79      2.39 o 
   2  11   4      177.84      177.72      6.84 o 
   3  11   4        0.96        0.67      2.01 o 
   4  11   4       26.12       29.33      3.68 o 
  -1  12   4       11.45       14.63      2.84 o 
   0  12   4       24.02       25.98      3.17 o 
   1  12   4       59.03       54.75      4.18 o 
   2  12   4        4.72        2.68      1.96 o 
   3  12   4       71.95       70.55      5.14 o 
  -1  13   4        1.05       -2.10      2.29 o 
   0  13   4        1.02        1.10      1.29 o 
   1  13   4        0.47       -0.72      2.29 o 
   2  13   4        0.72       -1.96      2.15 o 
  -2 -12   5        9.61        6.24      3.61 o 
  -1 -12   5        2.59        3.27      2.63 o 
   0 -12   5        0.46        0.55      1.40 o 
  -3 -11   5        0.76        1.29      2.08 o 
  -2 -11   5      182.97      185.49      7.58 o 
  -1 -11   5       19.21       22.16      2.68 o 
   0 -11   5        5.44        7.46      1.53 o 
   1 -11   5       15.44       11.76      3.18 o 
  -3 -10   5        4.53        9.73      2.32 o 
  -2 -10   5        1.23        2.56      2.22 o 
  -1 -10   5        9.86        9.32      2.32 o 
   0 -10   5       67.55       69.95      3.27 o 
   1 -10   5       38.26       37.62      3.44 o 
   2 -10   5        2.92        6.69      1.86 o 
  -4  -9   5       14.84       12.02      2.72 o 
  -3  -9   5        7.80        7.86      2.20 o 
  -2  -9   5       24.72       21.63      2.82 o 
  -1  -9   5       22.09       18.83      2.84 o 
   0  -9   5       62.07       67.29      2.81 o 
   1  -9   5       64.59       54.13      4.11 o 
   2  -9   5       34.19       33.87      3.39 o 
   3  -9   5       11.11       13.19      3.06 o 
  -4  -8   5       27.04       29.23      3.82 o 
  -3  -8   5       74.55       74.11      4.61 o 
  -2  -8   5        0.01        0.53      1.46 o 
  -1  -8   5      132.74      127.46      5.14 o 
   0  -8   5      111.29      102.51      7.19 o 
   1  -8   5       91.24       85.63      4.54 o 
   2  -8   5      143.84      113.36      5.71 o 
   3  -8   5        3.66        3.37      2.39 o 
  -4  -7   5       11.53       10.16      2.63 o 
  -3  -7   5        0.11       -0.93      1.84 o 
  -2  -7   5        5.39        3.78      1.72 o 
  -1  -7   5       47.48       43.71      2.92 o 
   0  -7   5        0.76        0.00      0.89 o 
   1  -7   5        0.03       -0.14      1.31 o 
   2  -7   5      110.78      104.92      5.21 o 
   3  -7   5        1.17        3.75      1.79 o 
  -4  -6   5        1.67        0.86      1.86 o 
  -3  -6   5        0.27        3.11      1.63 o 
  -2  -6   5       84.77       87.57      4.13 o 
  -1  -6   5      150.68      150.09      5.00 o 
   0  -6   5       99.76       91.72      2.78 o 
   1  -6   5        3.63        4.28      0.91 o 
   2  -6   5      261.42      260.58      7.34 o 
   3  -6   5       77.62       81.59      4.71 o 
   4  -6   5       13.86       12.40      2.92 o 
  -5  -5   5        4.94        4.64      2.75 o 
  -4  -5   5       18.68       18.33      3.04 o 
  -3  -5   5      144.86      152.70      5.74 o 
  -2  -5   5      309.17      294.23      6.74 o 
  -1  -5   5      267.02      314.81      6.41 o 
   0  -5   5      685.21      695.92      6.40 o 
   1  -5   5       80.72       92.71      3.82 o 
   2  -5   5       39.39       46.15      3.25 o 
   3  -5   5        8.02        9.51      1.79 o 
   4  -5   5        6.90        3.78      2.51 o 
  -5  -4   5        2.64        0.76      2.72 o 
  -4  -4   5        3.32        2.15      2.08 o 
  -3  -4   5       92.57      100.43      4.35 o 
  -2  -4   5        2.79        6.74      1.82 o 
  -1  -4   5       53.03       55.38      2.61 o 
   0  -4   5      175.47      212.86      3.47 o 
   1  -4   5       72.14       84.41      3.20 o 
   2  -4   5       12.98       19.60      2.01 o 
   3  -4   5      190.49      192.58      6.48 o 
   4  -4   5        6.17        8.65      2.34 o 
  -5  -3   5        4.55        8.89      2.56 o 
  -4  -3   5        4.92        5.90      2.29 o 
  -3  -3   5      133.99      151.55      5.43 o 
  -2  -3   5       80.32       97.06      3.80 o 
  -1  -3   5      198.42      200.42      4.54 o 
   0  -3   5        6.10        4.37      0.70 o 
   1  -3   5       34.01       29.04      2.06 o 
   2  -3   5        5.03        8.20      1.39 o 
   3  -3   5      326.32      320.40      7.79 o 
   4  -3   5       14.32       10.44      2.32 o 
  -5  -2   5        0.05        0.24      2.25 o 
  -4  -2   5        4.85        2.63      2.34 o 
  -3  -2   5       13.46       10.92      2.01 o 
  -2  -2   5     8530.61     8673.93    127.17 o 
  -1  -2   5        9.85       22.61      1.60 o 
   0  -2   5      853.14      804.01     27.82 o 
   1  -2   5      647.61      688.86      7.70 o 
   2  -2   5       90.26       70.72      3.08 o 
   3  -2   5        0.49        0.31      1.72 o 
   4  -2   5      159.74      161.25      6.38 o 
   5  -2   5       23.31       17.54      3.11 o 
  -5  -1   5        1.11        3.42      2.63 o 
  -4  -1   5        0.98        0.00      1.89 o 
  -3  -1   5        6.90        9.92      1.70 o 
  -2  -1   5       31.97       33.67      2.63 o 
  -1  -1   5     1618.07     1765.57     11.62 o 
   0  -1   5      131.25      113.12      1.93 o 
   1  -1   5     1402.24     1462.43     10.56 o 
   2  -1   5       21.29       11.38      1.39 o 
   3  -1   5      260.59      290.38      7.03 o 
   4  -1   5      137.03      143.33      6.14 o 
   5  -1   5       17.24       15.42      3.35 o 
  -5   0   5        0.36        0.00      2.34 o 
  -4   0   5        1.65        4.68      1.72 o 
  -3   0   5       23.19       32.98      2.63 o 
  -2   0   5      107.83      163.40      4.23 o 
  -1   0   5      811.69      743.09      7.31 o 
   0   0   5      157.89      161.42      2.21 o 
   1   0   5      109.37      140.98      3.23 o 
   2   0   5      261.12      337.78      5.97 o 
   3   0   5       12.53        9.87      1.72 o 
   4   0   5       17.45       18.52      2.49 o 
   5   0   5      103.05       85.59      5.74 o 
  -5   1   5        5.40        8.25      1.89 o 
  -4   1   5       13.16       10.66      2.49 o 
  -3   1   5      112.48      139.57      4.95 o 
  -2   1   5      550.90      482.20      7.31 o 
  -1   1   5     1374.65     1402.42     10.09 o 
   0   1   5      714.11      632.99     26.91 o 
   1   1   5      336.97      311.08      4.59 o 
   2   1   5     1213.79     1300.20     11.35 o 
   3   1   5       70.60       60.11      3.35 o 
   4   1   5      125.57      122.13      5.31 o 
   5   1   5       12.85       11.85      3.25 o 
  -5   2   5       10.30        5.38      3.11 o 
  -4   2   5        1.02       -0.98      2.15 o 
  -3   2   5       99.98      102.75      4.33 o 
  -2   2   5        8.56       22.80      1.77 o 
  -1   2   5      120.68      118.26      3.11 o 
   0   2   5       20.78       28.82      1.79 o 
   1   2   5      797.18      772.15      7.31 o 
   2   2   5      586.86      659.23      8.25 o 
   3   2   5        8.30       16.56      1.86 o 
   4   2   5       32.99       24.66      2.80 o 
   5   2   5        1.81       -1.65      2.22 o 
  -5   3   5        0.08        2.92      1.94 o 
  -4   3   5        2.71        6.91      2.27 o 
  -3   3   5       87.74       84.80      4.21 o 
  -2   3   5       49.91       49.33      2.68 o 
  -1   3   5       26.88       21.96      1.60 o 
   0   3   5       72.20       65.68      1.55 o 
   1   3   5      272.72      328.57      5.02 o 
   2   3   5      188.71      193.66      4.68 o 
   3   3   5        7.21        9.49      1.65 o 
   4   3   5       43.77       46.92      3.49 o 
   5   3   5        0.25       -0.93      2.17 o 
  -4   4   5       17.01       20.24      2.75 o 
  -3   4   5       41.70       36.52      3.08 o 
  -2   4   5        9.86       17.26      1.82 o 
  -1   4   5      682.49      701.91      8.48 o 
   0   4   5     1478.79     1426.31     58.65 o 
   1   4   5      180.38      145.41      3.63 o 
   2   4   5      546.46      514.78      7.67 o 
   3   4   5      114.40      109.68      4.42 o 
   4   4   5        4.12        5.95      1.79 o 
   5   4   5       55.87       42.35      4.30 o 
  -4   5   5       14.24       16.87      2.68 o 
  -3   5   5        9.79        8.87      1.98 o 
  -2   5   5       55.81       63.14      3.42 o 
  -1   5   5        3.76       14.51      1.46 o 
   0   5   5     1543.14     1785.34     41.23 o 
   1   5   5       89.04       96.82      3.27 o 
   2   5   5       50.60       69.72      3.06 o 
   3   5   5      264.49      254.87      6.74 o 
   4   5   5       64.66       63.14      4.42 o 
   5   5   5       17.63       18.64      2.92 o 
  -4   6   5        4.16        7.41      2.13 o 
  -3   6   5        0.10       -1.70      1.74 o 
  -2   6   5      167.29      170.57      5.66 o 
  -1   6   5      122.22      108.07      4.02 o 
   0   6   5      293.11      296.44      4.27 o 
   1   6   5       69.16      112.31      3.75 o 
   2   6   5       10.56       12.86      1.60 o 
   3   6   5        2.88        2.56      1.60 o 
   4   6   5        0.06       -1.15      1.63 o 
   5   6   5        7.11        4.16      2.46 o 
  -4   7   5        1.18       -2.03      2.70 o 
  -3   7   5        1.92        1.22      1.98 o 
  -2   7   5      217.88      232.66      6.88 o 
  -1   7   5      183.41      169.66      5.33 o 
   0   7   5      146.99      152.23      3.38 o 
   1   7   5      138.92      181.04      5.21 o 
   2   7   5      330.98      328.93      7.46 o 
   3   7   5       17.01       20.31      2.44 o 
   4   7   5       26.29       29.40      3.42 o 
   5   7   5       28.75       30.83      3.94 o 
  -3   8   5        0.65        0.22      1.89 o 
  -2   8   5       25.43       24.64      3.32 o 
  -1   8   5      347.96      353.81      8.08 o 
   0   8   5       86.53       89.66      3.12 o 
   1   8   5       55.58       58.34      3.23 o 
   2   8   5       16.68       17.69      2.17 o 
   3   8   5      231.96      231.45      7.07 o 
   4   8   5       21.87       25.07      3.63 o 
   5   8   5        9.99       11.30      3.11 o 
  -3   9   5        4.71        3.85      2.10 o 
  -2   9   5       90.71       76.84      5.09 o 
  -1   9   5        7.17        4.09      2.01 o 
   0   9   5      133.65      145.83      3.79 o 
   1   9   5      102.97       93.59      4.33 o 
   2   9   5        2.95        5.07      1.51 o 
   3   9   5        8.21       10.18      2.22 o 
   4   9   5      100.31       89.22      5.88 o 
  -3  10   5        8.07       11.23      2.58 o 
  -2  10   5       41.04       40.73      3.68 o 
  -1  10   5       20.20       22.92      2.80 o 
   0  10   5        7.30       10.26      1.66 o 
   1  10   5        1.08        0.53      1.60 o 
   2  10   5        0.07        0.19      1.67 o 
   3  10   5       70.38       72.87      4.56 o 
   4  10   5       14.02       22.92      3.27 o 
  -2  11   5       45.29       43.02      4.40 o 
  -1  11   5       46.35       50.36      3.99 o 
   0  11   5       12.32       13.87      2.07 o 
   1  11   5       11.22        8.08      2.10 o 
   2  11   5       29.60       21.99      3.32 o 
   3  11   5        3.48        3.37      2.37 o 
   4  11   5        3.71        7.24      2.58 o 
  -1  12   5        3.45        3.32      1.77 o 
   0  12   5        9.95       11.99      1.78 o 
   1  12   5       12.58       16.56      2.72 o 
   2  12   5       83.82       67.92      5.11 o 
   3  12   5        9.10       14.17      2.65 o 
  -1  13   5       16.32       19.24      2.96 o 
   0  13   5        7.39       13.20      1.96 o 
   1  13   5       27.20       23.97      3.42 o 
   2  13   5        0.80       -0.24      2.08 o 
  -1 -12   6       28.23       24.26      3.80 o 
   0 -12   6        0.16        3.27      1.98 o 
  -2 -11   6        3.59        7.60      2.82 o 
  -1 -11   6        4.32        2.13      2.61 o 
   0 -11   6        0.60        0.68      2.15 o 
   1 -11   6        8.89       11.42      2.10 o 
  -3 -10   6        1.58        1.72      2.51 o 
  -2 -10   6        3.95        3.80      2.44 o 
  -1 -10   6        0.14       -0.22      1.79 o 
   0 -10   6       18.84       25.37      4.49 o 
   1 -10   6        3.01        6.64      2.01 o 
   2 -10   6       18.32       22.56      3.18 o 
  -4  -9   6        3.55       -2.39      2.94 o 
  -3  -9   6        5.90        7.05      2.49 o 
  -2  -9   6       12.50       11.73      2.46 o 
  -1  -9   6        0.24        0.00      1.55 o 
   0  -9   6       27.53       28.73      2.24 o 
   1  -9   6       41.56       39.29      3.63 o 
   2  -9   6       26.35       35.37      3.35 o 
  -4  -8   6       33.28       32.00      3.87 o 
  -3  -8   6        0.91        1.46      2.13 o 
  -2  -8   6       19.18       14.12      2.80 o 
  -1  -8   6       89.06       84.58      4.52 o 
   0  -8   6       11.57        9.02      1.47 o 
   1  -8   6       45.04       52.10      3.75 o 
   2  -8   6        2.49        2.75      1.72 o 
   3  -8   6        9.75        8.99      2.61 o 
  -4  -7   6        1.05        4.68      2.32 o 
  -3  -7   6        3.47        3.68      1.91 o 
  -2  -7   6       25.13       19.48      2.72 o 
  -1  -7   6       41.32       41.47      3.04 o 
   0  -7   6        5.54        4.88      1.07 o 
   1  -7   6       12.53       16.28      2.56 o 
   2  -7   6        0.06        1.53      1.70 o 
   3  -7   6       45.11       46.05      3.92 o 
  -4  -6   6        2.17        2.89      1.89 o 
  -3  -6   6       15.05       15.89      2.32 o 
  -2  -6   6        7.85       12.26      2.01 o 
  -1  -6   6       38.08       50.74      3.08 o 
   0  -6   6        3.84        2.67      0.99 o 
   1  -6   6       12.15       17.26      2.06 o 
   2  -6   6      104.62      104.80      4.76 o 
   3  -6   6       79.22       65.70      4.71 o 
   4  -6   6        8.28       11.97      2.68 o 
  -4  -5   6        0.75       -2.27      2.27 o 
  -3  -5   6       40.61       39.08      3.54 o 
  -2  -5   6      250.22      271.10      6.93 o 
  -1  -5   6      425.87      492.55      8.15 o 
   0  -5   6      115.87      146.38      8.04 o 
   1  -5   6      598.53      660.57      9.78 o 
   2  -5   6        4.29        5.14      1.34 o 
   3  -5   6      128.11      119.50      5.54 o 
   4  -5   6        7.76        9.25      2.25 o 
  -5  -4   6        0.09        2.08      2.03 o 
  -4  -4   6       14.01       18.33      2.77 o 
  -3  -4   6       34.49       34.85      3.23 o 
  -2  -4   6       27.80       24.55      2.13 o 
  -1  -4   6       24.77       31.12      2.15 o 
   0  -4   6        6.54        8.86      2.16 o 
   1  -4   6      554.36      627.87      8.89 o 
   2  -4   6      129.33      110.66      4.40 o 
   3  -4   6        1.32        0.88      1.70 o 
   4  -4   6        3.82       10.52      2.41 o 
  -5  -3   6        0.78        4.06      2.22 o 
  -4  -3   6       22.48       25.52      3.20 o 
  -3  -3   6       71.01       65.65      4.13 o 
  -2  -3   6       33.28       49.07      2.84 o 
  -1  -3   6       28.38       22.04      1.77 o 
   0  -3   6      223.10      211.04      3.38 o 
   1  -3   6      631.79      744.26      9.08 o 
   2  -3   6       22.09       21.49      2.08 o 
   3  -3   6      129.25      123.90      5.38 o 
   4  -3   6        2.54        3.66      2.03 o 
  -5  -2   6        0.57        0.00      2.22 o 
  -4  -2   6        0.00       -0.38      1.94 o 
  -3  -2   6      262.90      290.79      7.34 o 
  -2  -2   6       95.73      112.52      4.42 o 
  -1  -2   6        2.47        1.12      0.84 o 
   0  -2   6       20.61        7.50      0.77 o 
   1  -2   6      183.32      151.64      3.99 o 
   2  -2   6      161.96      152.19      4.64 o 
   3  -2   6     1448.59     1446.32     15.77 o 
   4  -2   6       10.59       10.64      2.27 o 
   5  -2   6        0.00        0.00      2.15 o 
  -5  -1   6        0.02       -1.00      2.70 o 
  -4  -1   6       14.44       18.88      2.72 o 
  -3  -1   6       39.53       33.70      2.84 o 
  -2  -1   6      747.61      969.11     10.66 o 
  -1  -1   6      266.36      314.14      5.35 o 
   0  -1   6        4.50        3.00      0.47 o 
   1  -1   6      463.98      435.67      6.33 o 
   2  -1   6      883.15      846.20     10.04 o 
   3  -1   6       17.89       16.99      2.25 o 
   4  -1   6       29.20       33.51      3.08 o 
   5  -1   6       28.84       27.51      3.54 o 
  -5   0   6       10.61        0.26      3.11 o 
  -4   0   6       15.14       19.93      2.72 o 
  -3   0   6      231.87      232.93      6.48 o 
  -2   0   6        2.98        4.66      1.39 o 
  -1   0   6       35.75       49.54      2.27 o 
   0   0   6       74.08       56.57      1.55 o 
   1   0   6      541.32      646.56      7.29 o 
   2   0   6      151.09      167.11      4.45 o 
   3   0   6        0.08       -1.22      1.22 o 
   4   0   6       52.84       49.04      3.73 o 
   5   0   6        8.24       11.64      2.89 o 
  -5   1   6        3.24        2.56      2.56 o 
  -4   1   6      106.18       99.04      4.97 o 
  -3   1   6        6.49        9.87      1.65 o 
  -2   1   6       41.55       39.17      2.39 o 
  -1   1   6      198.33      157.31      3.78 o 
   0   1   6      295.64      243.97      2.97 o 
   1   1   6      806.71      842.04      8.13 o 
   2   1   6      553.86      580.91      8.10 o 
   3   1   6      232.25      225.69      6.09 o 
   4   1   6      162.45      162.23      6.12 o 
   5   1   6       20.99       16.71      3.44 o 
  -5   2   6        2.51        6.55      2.51 o 
  -4   2   6       44.14       41.94      3.85 o 
  -3   2   6       16.95       13.22      2.08 o 
  -2   2   6      222.51      266.75      5.81 o 
  -1   2   6      172.93      180.47      4.06 o 
   0   2   6      121.33       92.16      1.88 o 
   1   2   6      126.64      120.02      3.15 o 
   2   2   6      444.93      642.38      8.29 o 
   3   2   6      352.19      327.95      7.31 o 
   4   2   6       93.78       88.29      4.73 o 
   5   2   6        1.17        2.63      1.84 o 
  -4   3   6        0.04        1.46      1.46 o 
  -3   3   6       27.33       21.58      2.49 o 
  -2   3   6      166.05      186.97      5.07 o 
  -1   3   6        0.94        2.68      0.96 o 
   0   3   6      459.06      363.77      3.94 o 
   1   3   6      141.44      194.64      4.23 o 
   2   3   6        8.09       12.88      1.34 o 
   3   3   6        5.01        5.23      1.55 o 
   4   3   6       25.15       20.48      2.75 o 
   5   3   6        2.62        2.87      2.03 o 
  -4   4   6       22.05       15.51      2.82 o 
  -3   4   6        8.25        6.21      1.74 o 
  -2   4   6        2.16        2.94      1.03 o 
  -1   4   6     1061.70     1117.10     11.02 o 
   0   4   6       13.96        4.78      0.72 o 
   1   4   6      106.51       87.57      3.08 o 
   2   4   6      720.75      782.00      9.49 o 
   3   4   6      105.31      103.65      4.33 o 
   4   4   6       40.90       45.17      3.58 o 
   5   4   6      134.95      122.99      6.48 o 
  -4   5   6        8.87       11.04      2.17 o 
  -3   5   6       60.37       65.29      3.63 o 
  -2   5   6       44.76       51.15      3.04 o 
  -1   5   6      239.66      225.57      5.45 o 
   0   5   6      158.72      177.91      7.00 o 
   1   5   6       57.06       72.94      2.99 o 
   2   5   6        0.50       -1.08      1.08 o 
   3   5   6        6.87        5.43      1.48 o 
   4   5   6       27.09       24.28      2.92 o 
   5   5   6        0.48        1.94      2.17 o 
  -4   6   6        6.01        5.59      2.29 o 
  -3   6   6       14.87        8.08      2.63 o 
  -2   6   6        0.53       -1.22      1.48 o 
  -1   6   6      104.51       98.49      4.02 o 
   0   6   6       60.49       52.61      3.13 o 
   1   6   6      209.36      216.36      5.38 o 
   2   6   6        0.11        1.24      1.00 o 
   3   6   6        7.59       10.68      1.77 o 
   4   6   6        7.58       10.40      2.44 o 
   5   6   6        0.08       -1.24      2.22 o 
  -4   7   6       27.42       26.96      3.66 o 
  -3   7   6      110.04      109.05      5.95 o 
  -2   7   6       50.21       47.92      3.73 o 
  -1   7   6        1.38        1.79      1.31 o 
   0   7   6       19.10       20.34      1.46 o 
   1   7   6       12.35        5.64      1.29 o 
   2   7   6       95.09       87.16      4.02 o 
   3   7   6      610.84      654.28     11.07 o 
   4   7   6       39.50       43.90      3.58 o 
   5   7   6        6.83        6.17      2.58 o 
  -3   8   6        3.33        2.70      1.98 o 
  -2   8   6      732.61      768.86     13.12 o 
  -1   8   6        0.60        0.00      1.27 o 
   0   8   6       25.03       19.50      1.55 o 
   1   8   6       32.33       41.20      2.94 o 
   2   8   6       48.66       58.24      3.27 o 
   3   8   6       16.21       17.59      2.70 o 
   4   8   6      159.96      137.83      6.81 o 
  -3   9   6        6.27        3.66      2.10 o 
  -2   9   6        4.92        3.25      2.15 o 
  -1   9   6        6.44        6.60      1.67 o 
   0   9   6       20.50       17.62      1.58 o 
   1   9   6      336.01      313.54      7.82 o 
   2   9   6        3.56        5.35      1.55 o 
   3   9   6      139.24      139.00      5.88 o 
   4   9   6        3.31        0.00      2.58 o 
  -3  10   6        0.18        3.18      1.72 o 
  -2  10   6       16.15       16.97      2.77 o 
  -1  10   6       59.34       62.14      4.18 o 
   0  10   6        1.85       -0.27      1.07 o 
   1  10   6      183.90      155.90      5.95 o 
   2  10   6        4.75        6.67      1.63 o 
   3  10   6      120.38      114.58      5.78 o 
   4  10   6       31.46       37.12      3.94 o 
  -2  11   6       30.66       43.55      3.78 o 
  -1  11   6       25.15       26.39      3.23 o 
   0  11   6       80.76       74.37      3.23 o 
   1  11   6       60.59       42.37      3.58 o 
   2  11   6       97.41       86.49      5.16 o 
   3  11   6        2.49        0.67      2.32 o 
   4  11   6       11.13        4.97      2.94 o 
  -1  12   6        0.42        1.43      2.03 o 
   0  12   6        4.44        2.79      1.34 o 
   1  12   6        0.30        0.43      1.79 o 
   2  12   6       36.17       29.35      3.70 o 
   3  12   6        0.33        1.24      1.98 o 
   0  13   6        0.69        1.98      1.20 o 
   1  13   6        2.86        3.63      2.25 o 
   2  13   6        7.26       12.21      2.37 o 
  -2 -11   7       18.67       19.19      3.15 o 
  -1 -11   7       39.28       43.28      4.30 o 
   0 -11   7       17.25       16.46      2.03 o 
   1 -11   7        1.20        0.53      2.27 o 
  -3 -10   7        9.82        5.40      2.99 o 
  -2 -10   7        8.54        9.80      2.37 o 
  -1 -10   7       28.03       30.21      3.42 o 
   0 -10   7       26.17       25.68      2.35 o 
   1 -10   7        7.79       10.52      2.44 o 
  -3  -9   7        0.08        0.72      2.06 o 
  -2  -9   7       38.08       41.20      3.61 o 
  -1  -9   7        9.15       10.61      2.08 o 
   0  -9   7       61.92       55.05      6.95 o 
   1  -9   7       61.57       54.30      4.35 o 
   2  -9   7        0.00       -1.22      1.98 o 
  -4  -8   7        0.38        0.26      2.77 o 
  -3  -8   7        0.99        4.18      1.89 o 
  -2  -8   7       20.50       19.74      2.80 o 
  -1  -8   7        4.25        9.56      2.34 o 
   0  -8   7        8.43       11.71      1.46 o 
   1  -8   7      296.66      273.92      8.17 o 
   2  -8   7       15.85       12.12      2.17 o 
   3  -8   7        2.51        3.37      1.70 o 
  -4  -7   7        0.05        1.94      1.82 o 
  -3  -7   7        1.27        1.43      2.13 o 
  -2  -7   7       38.61       43.57      3.30 o 
  -1  -7   7       79.46       79.68      4.21 o 
   0  -7   7       16.40       14.23      1.70 o 
   1  -7   7      173.46      181.52      6.29 o 
   2  -7   7       11.85       17.78      2.34 o 
   3  -7   7       27.71       24.28      3.39 o 
  -4  -6   7        7.08        3.92      2.82 o 
  -3  -6   7       12.54       15.97      2.41 o 
  -2  -6   7       19.01       18.55      2.41 o 
  -1  -6   7      387.84      382.35      8.44 o 
   0  -6   7        3.69        8.02      1.95 o 
   1  -6   7        2.12        2.49      1.51 o 
   2  -6   7        1.73        0.19      1.48 o 
   3  -6   7       17.40       12.95      3.04 o 
  -4  -5   7       14.24        9.06      2.58 o 
  -3  -5   7       19.63       21.06      3.13 o 
  -2  -5   7       83.35       91.56      4.42 o 
  -1  -5   7       20.73       17.11      2.32 o 
   0  -5   7        6.79        4.20      0.89 o 
   1  -5   7       90.25       98.28      4.16 o 
   2  -5   7      390.58      395.85      8.99 o 
   3  -5   7       38.04       37.88      3.56 o 
   4  -5   7       30.60       38.00      3.70 o 
  -4  -4   7       14.35       12.95      2.92 o 
  -3  -4   7       23.25       27.72      3.25 o 
  -2  -4   7        2.37        0.96      1.51 o 
  -1  -4   7        0.65        3.66      1.27 o 
   0  -4   7       57.71       54.71      2.38 o 
   1  -4   7      198.23      203.72      5.69 o 
   2  -4   7      207.86      189.62      6.12 o 
   3  -4   7        1.67       -0.38      1.58 o 
   4  -4   7       21.04       21.75      2.92 o 
  -5  -3   7        0.03        1.84      2.25 o 
  -4  -3   7       22.32       13.84      2.63 o 
  -3  -3   7      804.17      846.75     12.71 o 
  -2  -3   7      104.93      119.69      4.37 o 
  -1  -3   7      267.78      226.50      5.47 o 
   0  -3   7      113.33       94.50      5.57 o 
   1  -3   7       32.78       19.98      2.01 o 
   2  -3   7       38.08       26.84      2.51 o 
   3  -3   7      116.91      118.47      5.19 o 
   4  -3   7       41.98       39.98      3.75 o 
  -5  -2   7        0.89        0.79      2.34 o 
  -4  -2   7        0.07       -0.22      2.20 o 
  -3  -2   7      454.42      496.11      9.75 o 
  -2  -2   7      782.46      864.22     10.66 o 
  -1  -2   7      195.78      179.06      4.59 o 
   0  -2   7      197.46      148.63      9.07 o 
   1  -2   7      192.01      162.69      4.49 o 
   2  -2   7      557.12      610.85      9.32 o 
   3  -2   7       36.38       33.34      3.54 o 
   4  -2   7        0.07       -0.43      1.70 o 
  -5  -1   7        1.06        6.45      2.29 o 
  -4  -1   7        0.01        1.60      1.86 o 
  -3  -1   7       15.11       16.44      2.44 o 
  -2  -1   7      169.32      161.68      5.02 o 
  -1  -1   7       81.42       94.24      3.20 o 
   0  -1   7      163.21      145.08      3.62 o 
   1  -1   7      142.49      177.91      4.40 o 
   2  -1   7      110.83      103.03      3.85 o 
   3  -1   7       59.30       63.05      3.82 o 
   4  -1   7      180.98      184.53      6.91 o 
   5  -1   7        7.19        9.68      2.72 o 
  -5   0   7        3.55        0.26      2.80 o 
  -4   0   7       10.99       12.48      2.49 o 
  -3   0   7      131.80      124.71      5.04 o 
  -2   0   7      674.58      741.23      9.89 o 
  -1   0   7      135.91      114.86      3.56 o 
   0   0   7      210.67      154.58      6.32 o 
   1   0   7      321.91      287.99      5.62 o 
   2   0   7      213.93      245.04      5.69 o 
   3   0   7      212.72      219.81      6.38 o 
   4   0   7       85.88       88.38      4.92 o 
   5   0   7        0.10        0.50      1.91 o 
  -5   1   7        5.33       -0.26      2.56 o 
  -4   1   7        2.46        0.41      2.37 o 
  -3   1   7        0.19        0.76      1.70 o 
  -2   1   7        1.11        5.00      1.46 o 
  -1   1   7      264.99      259.17      5.19 o 
   0   1   7      151.65      102.19      2.72 o 
   1   1   7     3755.28     3808.96     75.95 o 
   2   1   7        5.13        3.70      0.96 o 
   3   1   7       61.44       57.10      3.35 o 
   4   1   7        2.17        0.38      1.77 o 
   5   1   7       36.06       30.09      3.70 o 
  -4   2   7       50.23       47.58      4.09 o 
  -3   2   7       13.11       11.62      2.03 o 
  -2   2   7        2.75        7.79      1.53 o 
  -1   2   7      124.62      126.00      3.73 o 
   0   2   7       26.66       23.80      1.11 o 
   1   2   7      399.79      413.16      6.33 o 
   2   2   7      268.28      340.07      6.50 o 
   3   2   7       64.73       67.49      3.63 o 
   4   2   7        0.01        0.57      1.82 o 
   5   2   7       14.90       14.48      3.06 o 
  -4   3   7        1.74       -2.25      2.25 o 
  -3   3   7       12.09       11.42      1.96 o 
  -2   3   7      125.81      136.20      4.54 o 
  -1   3   7      754.52      757.50      8.99 o 
   0   3   7      489.76      409.81      8.22 o 
   1   3   7      208.17      169.74      4.18 o 
   2   3   7      262.01      272.70      5.95 o 
   3   3   7       83.84       78.80      3.82 o 
   4   3   7       20.07       17.76      2.77 o 
   5   3   7        1.75        0.74      2.27 o 
  -4   4   7        0.10        0.00      1.82 o 
  -3   4   7        8.73       11.85      1.96 o 
  -2   4   7       50.64       60.42      3.37 o 
  -1   4   7       46.65       38.00      2.49 o 
   0   4   7        3.46        0.05      0.59 o 
   1   4   7        1.03       -0.19      0.88 o 
   2   4   7      897.51      940.70     10.80 o 
   3   4   7      165.61      158.46      5.43 o 
   4   4   7       48.20       45.43      3.85 o 
   5   4   7        0.41        2.94      1.60 o 
  -4   5   7        1.72        5.19      2.06 o 
  -3   5   7      117.71      121.77      5.47 o 
  -2   5   7        4.55        3.92      1.48 o 
  -1   5   7      348.43      345.78      6.93 o 
   0   5   7      218.09      262.65      4.06 o 
   1   5   7      263.79      281.16      5.93 o 
   2   5   7       10.36        9.99      1.39 o 
   3   5   7       68.79       66.32      3.73 o 
   4   5   7       41.12       28.49      3.32 o 
   5   5   7        0.67        0.24      2.29 o 
  -4   6   7       10.30       11.71      2.80 o 
  -3   6   7        2.00        6.14      2.01 o 
  -2   6   7       50.92       56.50      3.47 o 
  -1   6   7      113.05      115.94      4.37 o 
   0   6   7        4.91       10.78      1.08 o 
   1   6   7      584.87      579.38      8.46 o 
   2   6   7        7.07        7.22      1.34 o 
   3   6   7       21.43       22.32      2.39 o 
   4   6   7      149.83      138.59      6.24 o 
   5   6   7        3.54        2.03      2.58 o 
  -4   7   7       11.54        9.51      3.18 o 
  -3   7   7       77.64       77.65      5.04 o 
  -2   7   7      179.34      186.47      6.62 o 
  -1   7   7       22.57       25.36      2.29 o 
   0   7   7       71.42       77.93      2.57 o 
   1   7   7       98.10       98.83      3.90 o 
   2   7   7      228.30      228.22      6.38 o 
   3   7   7      297.02      307.21      8.25 o 
   4   7   7       10.72       11.33      2.58 o 
   5   7   7        0.19       -1.31      2.13 o 
  -3   8   7       61.99       58.10      4.88 o 
  -2   8   7       38.90       34.20      3.78 o 
  -1   8   7       56.65       62.45      3.68 o 
   0   8   7       46.49       39.86      1.98 o 
   1   8   7       55.08       48.09      3.06 o 
   2   8   7       27.05       24.86      2.63 o 
   3   8   7      635.86      704.42     12.16 o 
   4   8   7       34.40       31.55      3.82 o 
  -3   9   7        5.84        6.95      2.41 o 
  -2   9   7       13.58        9.34      2.80 o 
  -1   9   7       12.87       13.93      2.44 o 
   0   9   7       11.60        9.16      1.30 o 
   1   9   7       25.94       27.41      2.46 o 
   2   9   7       48.24       47.58      3.39 o 
   3   9   7       21.85       27.68      3.32 o 
   4   9   7        0.13        0.69      2.01 o 
  -2  10   7       17.51       19.81      2.99 o 
  -1  10   7       12.22        7.74      2.29 o 
   0  10   7       30.49       26.82      1.85 o 
   1  10   7      125.41      116.46      5.21 o 
   2  10   7        0.45        0.57      1.77 o 
   3  10   7        9.89       11.04      2.37 o 
   4  10   7        0.00        0.00      1.82 o 
  -2  11   7        0.03        0.00      2.20 o 
  -1  11   7       21.15       21.82      2.99 o 
   0  11   7       66.80       60.30      2.88 o 
   1  11   7       35.59       38.05      3.68 o 
   2  11   7      101.92       97.06      5.35 o 
   3  11   7       10.73        9.44      2.51 o 
   4  11   7        0.54        2.13      2.08 o 
  -1  12   7        5.14        1.70      2.32 o 
   0  12   7       18.26       20.57      4.52 o 
   1  12   7        3.43        2.22      2.22 o 
   2  12   7        2.04        4.13      1.94 o 
   3  12   7       11.76       13.77      2.68 o 
   0  13   7        2.82        6.72      2.13 o 
   1  13   7        0.11        3.44      2.10 o 
   2  13   7        0.97       -2.15      2.15 o 
  -1 -11   8       10.80       14.67      2.77 o 
   0 -11   8        4.26        3.86      3.51 o 
  -2 -10   8        0.11       -0.24      2.15 o 
  -1 -10   8        2.55        3.27      2.17 o 
   0 -10   8       23.63       24.55      2.37 o 
   1 -10   8       39.69       41.73      4.23 o 
  -3  -9   8        1.76        1.98      1.86 o 
  -2  -9   8       45.72       41.13      3.73 o 
  -1  -9   8       13.20       13.53      2.68 o 
   0  -9   8        8.35       10.82      1.60 o 
   1  -9   8       30.56       29.21      3.56 o 
   2  -9   8        8.92        7.34      2.63 o 
  -3  -8   8        2.20        2.53      2.17 o 
  -2  -8   8        4.93        2.46      2.29 o 
  -1  -8   8        1.43        0.19      1.63 o 
   0  -8   8        0.04        1.66      0.94 o 
   1  -8   8        2.26        5.74      1.98 o 
   2  -8   8       17.07       24.45      3.08 o 
  -4  -7   8        0.02       -1.53      2.41 o 
  -3  -7   8       12.22       12.67      2.72 o 
  -2  -7   8        2.97        4.88      1.79 o 
  -1  -7   8        0.10       -1.03      1.53 o 
   0  -7   8        0.53       -0.29      1.04 o 
   1  -7   8      136.44      137.23      5.83 o 
   2  -7   8      117.60      110.99      5.66 o 
   3  -7   8       15.42       12.64      2.82 o 
  -4  -6   8       18.05       20.98      3.37 o 
  -3  -6   8       43.95       39.34      3.82 o 
  -2  -6   8      142.23      138.40      5.74 o 
  -1  -6   8       17.89       14.55      2.34 o 
   0  -6   8      160.01      152.61      3.87 o 
   1  -6   8       32.82       31.64      3.08 o 
   2  -6   8       34.39       29.71      3.23 o 
   3  -6   8        0.05        2.75      1.94 o 
  -4  -5   8        0.18        1.63      2.27 o 
  -3  -5   8        0.44        2.08      1.84 o 
  -2  -5   8        7.21        8.75      1.91 o 
  -1  -5   8       57.56       57.46      3.25 o 
   0  -5   8      177.70      174.88      3.94 o 
   1  -5   8        2.17        5.26      1.55 o 
   2  -5   8       90.03       97.54      4.73 o 
   3  -5   8       12.80       18.88      2.80 o 
   4  -5   8        0.44        1.82      1.82 o 
  -4  -4   8       26.56       13.34      3.23 o 
  -3  -4   8       10.19       10.04      2.53 o 
  -2  -4   8       25.54       24.52      2.46 o 
  -1  -4   8       35.46       22.47      2.17 o 
   0  -4   8       92.25       85.65      6.68 o 
   1  -4   8        0.11        1.10      1.08 o 
   2  -4   8      294.95      271.12      7.39 o 
   3  -4   8       14.54       16.75      2.51 o 
   4  -4   8       12.58       11.54      2.53 o 
  -4  -3   8        8.13        8.41      2.87 o 
  -3  -3   8      569.81      571.61     11.07 o 
  -2  -3   8       33.17       33.70      2.63 o 
  -1  -3   8      177.14      140.34      4.66 o 
   0  -3   8      122.44      130.34      3.01 o 
   1  -3   8       53.64       45.60      2.89 o 
   2  -3   8      471.16      542.67      9.42 o 
   3  -3   8      164.84      163.62      6.05 o 
   4  -3   8       11.74        7.65      2.39 o 
  -4  -2   8        0.13        0.43      2.34 o 
  -3  -2   8      213.21      236.11      7.29 o 
  -2  -2   8        2.25        2.25      1.65 o 
  -1  -2   8        7.15       10.35      1.46 o 
   0  -2   8      452.63      420.78      4.89 o 
   1  -2   8      113.62       99.57      3.70 o 
   2  -2   8      221.36      211.30      6.02 o 
   3  -2   8      221.56      245.50      7.34 o 
   4  -2   8       84.54       87.43      5.02 o 
  -4  -1   8       36.34       36.93      4.06 o 
  -3  -1   8        0.62       -0.17      1.98 o 
  -2  -1   8        2.94       -1.03      1.63 o 
  -1  -1   8        2.64        1.98      0.96 o 
   0  -1   8       50.62       39.43      4.65 o 
   1  -1   8        2.13        5.86      1.10 o 
   2  -1   8       30.76       31.50      2.49 o 
   3  -1   8      156.62      166.08      5.97 o 
   4  -1   8       54.62       54.99      4.30 o 
  -4   0   8       15.96       14.05      3.08 o 
  -3   0   8       10.10       11.85      2.15 o 
  -2   0   8       16.45       17.71      2.06 o 
  -1   0   8      118.27      103.32      3.66 o 
   0   0   8       73.46       76.12      8.64 o 
   1   0   8      602.14      598.74      8.13 o 
   2   0   8      160.20      168.14      5.00 o 
   3   0   8      412.18      409.19      8.89 o 
   4   0   8        8.18       10.01      2.29 o 
   5   0   8        1.35       -0.79      2.27 o 
  -4   1   8       16.14       21.44      2.94 o 
  -3   1   8       96.04      102.43      4.66 o 
  -2   1   8       86.61       86.42      3.68 o 
  -1   1   8       62.07       62.95      2.75 o 
   0   1   8      443.70      439.88     10.99 o 
   1   1   8       69.40      105.16      3.54 o 
   2   1   8      104.51       95.65      3.63 o 
   3   1   8      188.78      168.35      5.69 o 
   4   1   8        1.53        1.79      1.65 o 
   5   1   8       13.89       12.28      3.13 o 
  -4   2   8       20.70       17.11      2.77 o 
  -3   2   8       77.29       81.00      4.21 o 
  -2   2   8        1.04        0.26      1.24 o 
  -1   2   8       18.95        9.73      1.34 o 
   0   2   8       77.15       89.79      2.27 o 
   1   2   8      111.03      113.64      3.58 o 
   2   2   8       64.78       69.24      3.32 o 
   3   2   8      194.35      208.38      6.21 o 
   4   2   8        3.63        4.52      1.65 o 
   5   2   8       27.10       35.11      3.47 o 
  -4   3   8        7.92        6.26      2.49 o 
  -3   3   8        0.04        2.77      1.39 o 
  -2   3   8      240.78      276.86      6.72 o 
  -1   3   8      168.36      138.69      4.28 o 
   0   3   8       36.91       24.22      1.28 o 
   1   3   8      653.93      636.12      8.20 o 
   2   3   8       27.57       23.23      2.06 o 
   3   3   8       15.48       14.91      2.22 o 
   4   3   8      428.98      395.92      9.82 o 
   5   3   8        0.05        1.77      1.86 o 
  -4   4   8        2.80        2.80      1.96 o 
  -3   4   8       19.36       21.46      2.70 o 
  -2   4   8       53.63       41.25      2.87 o 
  -1   4   8      898.53      972.12     11.19 o 
   0   4   8        1.74        2.66      0.63 o 
   1   4   8       83.68       99.38      3.51 o 
   2   4   8      162.79      150.47      4.88 o 
   3   4   8      143.98      132.57      5.28 o 
   4   4   8       52.42       52.22      3.82 o 
   5   4   8        1.27        2.77      2.03 o 
  -4   5   8        0.79       -0.48      2.20 o 
  -3   5   8       17.74       15.77      2.89 o 
  -2   5   8       86.63       77.63      4.16 o 
  -1   5   8       43.88       32.89      2.53 o 
   0   5   8       25.80       19.94      1.78 o 
   1   5   8        4.19        4.73      1.10 o 
   2   5   8       63.25       63.93      3.37 o 
   3   5   8       10.47       10.23      1.86 o 
   4   5   8        0.46       -1.41      1.77 o 
   5   5   8       17.16       10.68      3.30 o 
  -4   6   8        6.15        5.64      2.70 o 
  -3   6   8       68.86       65.10      4.42 o 
  -2   6   8       21.37       18.64      2.82 o 
  -1   6   8       46.32       41.27      2.96 o 
   0   6   8       33.94       43.64      2.45 o 
   1   6   8      332.59      312.42      6.88 o 
   2   6   8      171.08      179.37      5.71 o 
   3   6   8       68.45       69.88      4.04 o 
   4   6   8       60.36       59.39      4.18 o 
   5   6   8        9.55        9.61      2.87 o 
  -3   7   8      167.22      169.69      7.10 o 
  -2   7   8       35.06       37.45      3.20 o 
  -1   7   8       36.69       51.81      3.39 o 
   0   7   8       27.28       28.48      1.61 o 
   1   7   8       12.49       12.62      1.60 o 
   2   7   8      170.03      182.38      5.93 o 
   3   7   8      346.35      365.64      8.89 o 
   4   7   8       52.32       54.83      4.28 o 
  -3   8   8       23.27       20.51      3.68 o 
  -2   8   8       33.64       31.43      3.06 o 
  -1   8   8       13.83       15.70      2.49 o 
   0   8   8      294.61      267.04      5.07 o 
   1   8   8       11.61       10.49      1.72 o 
   2   8   8      250.58      235.65      7.03 o 
   3   8   8       19.02       22.01      2.75 o 
   4   8   8       25.06       21.03      3.35 o 
  -3   9   8       20.24       18.31      3.06 o 
  -2   9   8        6.43        8.75      2.01 o 
  -1   9   8        0.41       -1.65      1.65 o 
   0   9   8       84.82       75.07      9.94 o 
   1   9   8        1.09       -0.67      1.70 o 
   2   9   8      226.79      219.93      7.27 o 
   3   9   8       51.81       51.27      4.06 o 
   4   9   8        5.35       10.49      2.37 o 
  -2  10   8       31.98       33.13      4.04 o 
  -1  10   8       24.26       29.18      3.20 o 
   0  10   8       34.29       22.33      1.94 o 
   1  10   8       11.81       13.46      2.32 o 
   2  10   8        8.47        8.75      2.06 o 
   3  10   8       35.18       28.03      3.63 o 
   4  10   8        0.01        5.31      1.70 o 
  -2  11   8        2.39        5.09      1.91 o 
  -1  11   8        0.84        0.67      1.51 o 
   0  11   8        0.17       -0.72      1.15 o 
   1  11   8      161.25      148.04      6.52 o 
   2  11   8        0.40        0.65      1.77 o 
   3  11   8       13.29       20.67      2.68 o 
  -1  12   8        0.40        0.00      1.72 o 
   0  12   8       11.04       12.00      1.74 o 
   1  12   8        0.01        0.00      1.74 o 
   2  12   8        9.66        9.34      2.34 o 
   3  12   8       14.79       14.51      2.89 o 
   0  13   8        0.11       -1.19      1.64 o 
   1  13   8        4.41        8.22      2.56 o 
   2  13   8        3.90        4.35      2.15 o 
  -2 -10   9        0.06        1.03      1.96 o 
  -1 -10   9       15.91       11.81      2.75 o 
   0 -10   9        1.01        1.24      1.42 o 
   1 -10   9        0.50       -1.84      2.63 o 
  -3  -9   9        7.41       10.16      2.58 o 
  -2  -9   9        4.12        8.01      2.37 o 
  -1  -9   9        1.48       -0.88      2.15 o 
   0  -9   9      176.20      182.12      6.52 o 
   1  -9   9        1.65        2.39      1.91 o 
   2  -9   9        0.63       -0.26      2.13 o 
  -3  -8   9        8.19       10.90      2.82 o 
  -2  -8   9        6.71        1.29      2.49 o 
  -1  -8   9       13.02       15.06      2.41 o 
   0  -8   9       82.30       86.51      4.28 o 
   1  -8   9        0.71        1.08      1.65 o 
   2  -8   9       41.90       41.16      4.04 o 
  -3  -7   9        1.12        0.91      2.13 o 
  -2  -7   9       58.43       64.36      4.04 o 
  -1  -7   9       16.86       20.53      2.46 o 
   0  -7   9        8.78       10.28      1.52 o 
   1  -7   9        1.01       -1.98      1.98 o 
   2  -7   9       21.41       21.49      2.99 o 
   3  -7   9        1.96        4.40      1.98 o 
  -4  -6   9        5.85        7.58      2.84 o 
  -3  -6   9       26.12       25.48      3.37 o 
  -2  -6   9       11.15       17.30      2.49 o 
  -1  -6   9       33.97       36.06      2.92 o 
   0  -6   9      216.09      209.19      4.75 o 
   1  -6   9      216.11      213.71      6.95 o 
   2  -6   9       97.83      101.05      5.19 o 
   3  -6   9       38.27       47.27      3.97 o 
  -4  -5   9        7.57        7.74      2.92 o 
  -3  -5   9        2.48        3.39      2.01 o 
  -2  -5   9        0.17       -1.72      1.72 o 
  -1  -5   9       14.82       11.54      1.98 o 
   0  -5   9      306.21      294.35      6.21 o 
   1  -5   9      220.26      217.34      6.72 o 
   2  -5   9       21.75       14.53      2.72 o 
   3  -5   9       29.47       40.77      3.44 o 
  -4  -4   9        9.56       11.90      3.25 o 
  -3  -4   9       19.59       23.80      3.06 o 
  -2  -4   9       35.88       44.31      3.13 o 
  -1  -4   9       18.54       21.46      2.25 o 
   0  -4   9       97.10       86.32      2.89 o 
   1  -4   9       22.45       25.52      2.39 o 
   2  -4   9        0.75       -1.70      1.70 o 
   3  -4   9       16.84       25.33      2.75 o 
   4  -4   9        3.03        5.38      2.03 o 
  -4  -3   9      168.08      156.81      7.03 o 
  -3  -3   9       68.83       57.69      4.54 o 
  -2  -3   9       38.68       35.78      2.94 o 
  -1  -3   9        1.64       -1.31      1.31 o 
   0  -3   9      115.37      120.80      3.26 o 
   1  -3   9      414.26      419.54      8.44 o 
   2  -3   9     1158.96     1229.86     14.63 o 
   3  -3   9        1.30        0.98      1.70 o 
   4  -3   9        8.80        8.72      2.51 o 
  -4  -2   9        0.83        3.11      2.34 o 
  -3  -2   9      135.10      152.93      5.93 o 
  -2  -2   9       23.23       24.23      2.41 o 
  -1  -2   9       10.64        5.88      1.19 o 
   0  -2   9       13.41       12.96      1.13 o 
   1  -2   9      554.90      573.38      8.75 o 
   2  -2   9      143.81      135.25      5.21 o 
   3  -2   9       41.10       34.49      3.37 o 
   4  -2   9       38.48       47.92      3.82 o 
  -4  -1   9       17.15       21.10      3.13 o 
  -3  -1   9       54.82       58.36      3.90 o 
  -2  -1   9       10.28        9.99      1.89 o 
  -1  -1   9       55.43       50.91      2.87 o 
   0  -1   9        3.79        5.22      0.84 o 
   1  -1   9        2.90        2.22      1.24 o 
   2  -1   9      130.84      117.11      4.59 o 
   3  -1   9      173.65      188.86      6.41 o 
   4  -1   9        2.55        1.77      1.98 o 
  -4   0   9        0.11        4.61      2.06 o 
  -3   0   9        2.35        3.97      1.51 o 
  -2   0   9      105.74      107.50      4.37 o 
  -1   0   9       17.06        9.92      1.98 o 
   0   0   9     1251.05     1266.26     11.79 o 
   1   0   9      260.62      252.26      6.09 o 
   2   0   9      321.48      310.46      7.00 o 
   3   0   9       22.77       20.82      2.41 o 
   4   0   9      106.66      110.20      5.59 o 
  -4   1   9        4.29        1.77      2.39 o 
  -3   1   9        3.25        7.48      1.77 o 
  -2   1   9       40.32       40.37      2.82 o 
  -1   1   9       29.01       26.96      2.01 o 
   0   1   9       10.70        6.86      0.90 o 
   1   1   9      391.95      506.22      7.70 o 
   2   1   9      231.18      254.34      6.29 o 
   3   1   9        0.37        2.29      1.22 o 
   4   1   9        4.49        5.83      1.96 o 
   5   1   9       44.24       41.27      4.35 o 
  -4   2   9        1.99        4.30      1.77 o 
  -3   2   9       15.01       18.43      2.46 o 
  -2   2   9       53.91       56.64      3.27 o 
  -1   2   9      247.37      220.05      5.45 o 
   0   2   9        5.38        3.45      0.71 o 
   1   2   9       62.02       55.69      2.77 o 
   2   2   9      169.06      136.90      4.66 o 
   3   2   9        2.57        1.94      1.82 o 
   4   2   9        6.08        4.52      2.13 o 
   5   2   9        9.23        4.18      3.04 o 
  -4   3   9        3.91       -2.32      2.70 o 
  -3   3   9       11.21        8.77      2.25 o 
  -2   3   9      148.27      152.84      5.33 o 
  -1   3   9        3.23        1.05      1.24 o 
   0   3   9       94.31       84.23      3.66 o 
   1   3   9     1135.06     1165.93     11.71 o 
   2   3   9      319.46      315.86      6.93 o 
   3   3   9       96.26       98.73      4.92 o 
   4   3   9       78.77       67.28      4.61 o 
   5   3   9        3.24        7.00      1.96 o 
  -4   4   9       32.08       27.20      3.42 o 
  -3   4   9        1.10       -0.38      1.46 o 
  -2   4   9      126.21      122.94      5.09 o 
  -1   4   9       23.56       27.27      2.25 o 
   0   4   9      273.61      277.72     11.21 o 
   1   4   9       55.43       50.09      2.70 o 
   2   4   9       29.15       23.45      2.34 o 
   3   4   9       41.31       43.31      3.08 o 
   4   4   9       17.67       17.09      2.61 o 
   5   4   9       36.23       31.91      3.78 o 
  -4   5   9        1.52        4.52      2.22 o 
  -3   5   9        0.02        1.82      1.67 o 
  -2   5   9       37.99       26.00      2.92 o 
  -1   5   9        1.83        2.15      1.17 o 
   0   5   9      355.55      393.08     15.44 o 
   1   5   9        0.21        0.36      1.17 o 
   2   5   9       39.60       35.87      2.65 o 
   3   5   9      277.27      263.66      7.46 o 
   4   5   9       11.54        9.20      2.37 o 
   5   5   9        1.16        0.53      2.34 o 
  -4   6   9       59.41       53.01      5.19 o 
  -3   6   9       13.54       15.75      2.87 o 
  -2   6   9        6.83        9.70      1.86 o 
  -1   6   9       12.75       11.95      2.03 o 
   0   6   9      101.56       94.86      2.88 o 
   1   6   9      115.18      107.98      4.30 o 
   2   6   9     1211.10     1244.18     14.22 o 
   3   6   9      106.21       91.66      4.80 o 
   4   6   9        0.70        0.86      1.65 o 
  -3   7   9      171.17      185.06      7.50 o 
  -2   7   9        0.06        3.37      1.36 o 
  -1   7   9        9.10        6.05      1.77 o 
   0   7   9       23.18       22.24      2.16 o 
   1   7   9       73.13       74.59      3.70 o 
   2   7   9      570.36      602.13     10.49 o 
   3   7   9       38.47       38.81      3.97 o 
   4   7   9        6.92        9.37      2.17 o 
  -3   8   9        0.05       -1.70      2.37 o 
  -2   8   9        1.72        0.00      1.86 o 
  -1   8   9       35.64       29.47      2.87 o 
   0   8   9      162.05      151.56      8.11 o 
   1   8   9        0.78        0.00      1.22 o 
   2   8   9      115.71      118.33      5.09 o 
   3   8   9        5.61        3.70      2.10 o 
   4   8   9       42.68       37.02      3.92 o 
  -3   9   9        0.01        1.31      2.10 o 
  -2   9   9       23.70       30.16      3.37 o 
  -1   9   9       15.33       14.17      2.37 o 
   0   9   9      134.13      124.76      3.80 o 
   1   9   9        2.06        1.22      1.41 o 
   2   9   9      121.28      122.01      5.47 o 
   3   9   9       38.28       38.12      3.73 o 
   4   9   9       21.46       16.90      3.32 o 
  -2  10   9       12.26       14.63      3.11 o 
  -1  10   9       94.96       89.96      5.23 o 
   0  10   9       12.93        9.80      3.79 o 
   1  10   9      224.09      189.33      7.03 o 
   2  10   9       20.34       22.08      2.80 o 
   3  10   9        8.42       10.52      2.10 o 
   4  10   9        0.07        1.03      1.86 o 
  -2  11   9        1.29        3.13      2.22 o 
  -1  11   9        0.07        0.45      1.82 o 
   0  11   9        1.07        0.81      1.61 o 
   1  11   9        9.87       12.19      2.39 o 
   2  11   9        4.45        7.24      1.96 o 
   3  11   9        4.60        9.15      2.39 o 
  -1  12   9        0.39        2.03      2.20 o 
   0  12   9        0.35        1.68      1.22 o 
   1  12   9        5.66        3.94      2.70 o 
   2  12   9        0.57        0.72      1.82 o 
   3  12   9        9.79       10.66      2.84 o 
   0  13   9       18.88       21.62      3.12 o 
   1  13   9       33.77       30.07      3.78 o 
   2  13   9        7.80        7.34      2.46 o 
  -1 -10  10       20.19       18.40      3.42 o 
   0 -10  10       23.74       15.68      2.29 o 
  -2  -9  10        0.23        3.23      2.03 o 
  -1  -9  10        0.28       -1.41      2.17 o 
   0  -9  10       33.32       34.83      4.15 o 
   1  -9  10        0.33       -0.50      2.01 o 
  -3  -8  10        4.29        3.32      2.82 o 
  -2  -8  10        0.57        1.84      1.98 o 
  -1  -8  10        2.97        3.25      1.86 o 
   0  -8  10       49.79       46.63      2.76 o 
   1  -8  10       43.35       46.05      4.18 o 
   2  -8  10       19.72       20.86      3.15 o 
  -3  -7  10       15.66       17.45      3.06 o 
  -2  -7  10       64.53       63.84      4.37 o 
  -1  -7  10       15.86       14.65      2.72 o 
   0  -7  10       15.60       16.74      1.72 o 
   1  -7  10        0.20        1.05      1.77 o 
   2  -7  10        2.96        5.86      2.15 o 
  -4  -6  10        0.10        1.05      2.80 o 
  -3  -6  10        5.08        2.92      2.34 o 
  -2  -6  10       27.30       29.71      3.18 o 
  -1  -6  10       49.74       54.61      3.90 o 
   0  -6  10       13.85       13.57      1.58 o 
   1  -6  10      167.83      166.41      6.48 o 
   2  -6  10       18.88       20.43      2.87 o 
   3  -6  10        5.87        3.78      2.17 o 
  -4  -5  10        7.66       14.72      3.20 o 
  -3  -5  10        8.76        6.60      2.46 o 
  -2  -5  10        0.72       -0.55      1.53 o 
  -1  -5  10        7.35        4.02      1.86 o 
   0  -5  10        3.96        5.57      1.28 o 
   1  -5  10      104.15       97.92      4.88 o 
   2  -5  10        4.08        2.17      1.86 o 
   3  -5  10       19.96       20.86      2.75 o 
  -4  -4  10      201.02      174.49      7.98 o 
  -3  -4  10        0.71        0.00      1.86 o 
  -2  -4  10       56.55       51.60      3.61 o 
  -1  -4  10       53.84       48.59      3.35 o 
   0  -4  10       70.59       62.27      2.64 o 
   1  -4  10        0.05       -1.77      1.77 o 
   2  -4  10      146.46      152.43      6.02 o 
   3  -4  10       38.71       36.16      3.47 o 
  -4  -3  10        1.93        5.95      3.11 o 
  -3  -3  10       83.48       81.71      4.73 o 
  -2  -3  10       19.93       20.98      2.49 o 
  -1  -3  10      159.46      151.41      5.19 o 
   0  -3  10        9.80       10.55      1.25 o 
   1  -3  10      266.40      258.40      7.00 o 
   2  -3  10       86.77       84.80      4.76 o 
   3  -3  10       48.11       41.78      3.82 o 
   4  -3  10        1.61       -1.51      2.70 o 
  -4  -2  10        0.04        2.58      2.20 o 
  -3  -2  10        6.45        6.24      2.61 o 
  -2  -2  10       13.01       19.31      2.08 o 
  -1  -2  10       26.04       20.70      2.10 o 
   0  -2  10      139.41      124.91      4.33 o 
   1  -2  10        1.32        0.00      1.27 o 
   2  -2  10        1.54        1.12      1.63 o 
   3  -2  10      185.08      178.27      6.72 o 
   4  -2  10        4.85        3.85      2.01 o 
  -4  -1  10       13.74        8.32      2.99 o 
  -3  -1  10       33.82       37.76      3.66 o 
  -2  -1  10       19.32       15.70      2.17 o 
  -1  -1  10       19.52       16.66      1.96 o 
   0  -1  10      448.92      434.90     11.07 o 
   1  -1  10      168.19      164.07      5.14 o 
   2  -1  10      272.98      286.03      7.34 o 
   3  -1  10       20.85       17.81      2.65 o 
   4  -1  10        5.08        2.08      2.29 o 
  -4   0  10        9.06       13.14      2.80 o 
  -3   0  10       13.45       14.70      2.63 o 
  -2   0  10        0.10       -0.14      1.48 o 
  -1   0  10      127.33      117.59      4.52 o 
   0   0  10      405.70      451.41     31.63 o 
   1   0  10       10.58       16.42      2.53 o 
   2   0  10       91.28       89.03      3.92 o 
   3   0  10        4.57        6.60      1.65 o 
   4   0  10       53.55       49.23      4.30 o 
  -4   1  10        3.50        1.63      2.29 o 
  -3   1  10        3.11        3.51      1.82 o 
  -2   1  10       17.15       19.88      2.15 o 
  -1   1  10       21.65       19.53      2.01 o 
   0   1  10      417.41      378.99      5.06 o 
   1   1  10        2.99        3.01      1.27 o 
   2   1  10      216.94      215.77      6.14 o 
   3   1  10        5.80        4.68      1.84 o 
   4   1  10       40.71       39.51      3.90 o 
  -4   2  10        0.02       -1.17      2.39 o 
  -3   2  10       35.27       37.74      3.13 o 
  -2   2  10       78.02       82.43      3.90 o 
  -1   2  10       12.88        9.18      1.60 o 
   0   2  10      266.29      233.31      4.66 o 
   1   2  10       59.01       57.34      2.99 o 
   2   2  10       11.95       10.97      1.91 o 
   3   2  10      299.56      288.33      7.84 o 
   4   2  10        0.17        1.08      1.74 o 
  -4   3  10        3.75        5.33      2.10 o 
  -3   3  10        0.40        0.96      1.89 o 
  -2   3  10      310.94      311.22      7.74 o 
  -1   3  10        3.72        1.03      1.31 o 
   0   3  10        1.29        0.07      0.72 o 
   1   3  10      303.22      289.45      6.57 o 
   2   3  10      139.60      133.70      4.90 o 
   3   3  10      236.77      233.36      7.05 o 
   4   3  10        3.16        1.94      1.70 o 
  -4   4  10       18.56       19.26      3.30 o 
  -3   4  10       22.21       29.06      3.11 o 
  -2   4  10       82.48       79.94      4.28 o 
  -1   4  10       26.89       25.84      2.37 o 
   0   4  10       42.90       35.62      1.72 o 
   1   4  10       68.40       60.35      3.13 o 
   2   4  10        3.04        3.30      1.39 o 
   3   4  10       10.88       13.31      2.20 o 
   4   4  10       21.41       22.13      2.89 o 
  -4   5  10       11.42       13.26      2.82 o 
  -3   5  10       28.40       31.50      3.25 o 
  -2   5  10       23.13       28.94      2.70 o 
  -1   5  10       17.26       20.39      2.01 o 
   0   5  10      310.82      298.83      4.91 o 
   1   5  10       17.22       17.76      1.96 o 
   2   5  10        2.10        0.74      1.46 o 
   3   5  10      175.48      167.68      6.21 o 
   4   5  10        4.98        8.08      1.79 o 
  -3   6  10       50.96       43.23      4.16 o 
  -2   6  10       25.10       25.36      2.84 o 
  -1   6  10       55.48       65.25      3.63 o 
   0   6  10       15.65       21.86      2.47 o 
   1   6  10      305.93      295.71      7.39 o 
   2   6  10       15.90       13.58      2.99 o 
   3   6  10       55.63       52.36      3.82 o 
   4   6  10        6.57        1.12      2.10 o 
  -3   7  10        7.14        7.53      2.46 o 
  -2   7  10       39.65       48.13      4.02 o 
  -1   7  10      100.79      106.26      4.88 o 
   0   7  10        0.60        1.46      0.80 o 
   1   7  10       73.29       68.16      3.87 o 
   2   7  10      648.11      703.30     11.47 o 
   3   7  10      198.67      186.99      6.74 o 
   4   7  10        0.14        1.63      1.72 o 
  -3   8  10        0.00        1.51      2.29 o 
  -2   8  10        2.72        6.12      2.06 o 
  -1   8  10        8.19       11.16      2.15 o 
   0   8  10        3.95        2.35      0.99 o 
   1   8  10      199.56      203.65      6.60 o 
   2   8  10        6.62        7.12      1.98 o 
   3   8  10        3.58        8.72      1.94 o 
   4   8  10        9.60       12.50      2.75 o 
  -2   9  10        1.85        1.36      2.01 o 
  -1   9  10        0.91       -1.65      1.65 o 
   0   9  10        9.04        7.26      1.47 o 
   1   9  10        2.20       -0.19      1.77 o 
   2   9  10       11.51       15.75      2.29 o 
   3   9  10        2.91        1.29      1.98 o 
   4   9  10       17.89       21.94      2.65 o 
  -2  10  10        0.82        0.24      2.03 o 
  -1  10  10        4.90        6.12      2.25 o 
   0  10  10      169.26      160.82      5.34 o 
   1  10  10       29.93       33.53      3.08 o 
   2  10  10       39.56       39.15      3.39 o 
   3  10  10        2.76        3.92      2.03 o 
  -1  11  10       12.64       11.71      2.63 o 
   0  11  10        3.14        2.79      1.78 o 
   1  11  10        4.97        7.62      2.49 o 
   2  11  10       35.32       32.58      3.27 o 
   3  11  10        5.25        3.47      2.22 o 
  -1  12  10        0.14       -2.39      2.39 o 
   0  12  10        0.01       -1.49      1.49 o 
   1  12  10        0.56       -1.91      2.25 o 
   2  12  10        0.04       -0.74      1.77 o 
   1  13  10       15.04       19.33      3.23 o 
  -2  -9  11        0.10       -0.79      2.46 o 
  -1  -9  11       20.06       19.33      3.68 o 
   0  -9  11        2.70        2.26      1.63 o 
   1  -9  11       24.37       26.24      3.54 o 
  -2  -8  11        2.71        2.92      2.15 o 
  -1  -8  11        4.65        7.84      2.08 o 
   0  -8  11        8.97       11.34      1.68 o 
   1  -8  11       28.57       27.70      3.08 o 
  -3  -7  11       19.00       24.52      3.61 o 
  -2  -7  11       17.76        9.03      2.92 o 
  -1  -7  11       60.20       56.79      4.28 o 
   0  -7  11       21.79       24.67      2.10 o 
   1  -7  11       56.43       52.56      4.30 o 
   2  -7  11       12.62       16.06      2.89 o 
  -3  -6  11        0.03        0.96      2.15 o 
  -2  -6  11        5.58        8.01      1.82 o 
  -1  -6  11      121.86      120.29      5.66 o 
   0  -6  11       72.82       77.03      3.37 o 
   1  -6  11        0.77       -0.41      1.79 o 
   2  -6  11       24.26       34.49      3.54 o 
   3  -6  11        1.19        1.05      2.22 o 
  -3  -5  11        8.58       11.07      2.37 o 
  -2  -5  11        4.79        7.29      1.74 o 
  -1  -5  11       81.09       73.68      4.13 o 
   0  -5  11       14.44       12.02      1.56 o 
   1  -5  11       21.11       21.25      2.87 o 
   2  -5  11        5.87        8.03      1.82 o 
   3  -5  11       10.32        9.15      2.58 o 
  -4  -4  11        2.23        1.29      3.51 o 
  -3  -4  11        1.40        2.15      2.22 o 
  -2  -4  11        0.66        1.12      1.36 o 
  -1  -4  11        4.42        9.58      1.86 o 
   0  -4  11       69.81       73.14      5.83 o 
   1  -4  11     1049.46     1072.79     14.29 o 
   2  -4  11       26.38       21.41      3.15 o 
   3  -4  11        1.28        0.45      2.08 o 
  -4  -3  11       90.43       79.78      5.81 o 
  -3  -3  11       20.65       14.53      2.87 o 
  -2  -3  11        0.41        2.82      1.27 o 
  -1  -3  11       40.37       42.80      3.13 o 
   0  -3  11      303.82      315.52      5.64 o 
   1  -3  11       13.44       14.82      2.10 o 
   2  -3  11       37.63       41.63      3.47 o 
   3  -3  11      111.56      133.07      6.24 o 
   4  -3  11       27.96       34.15      3.80 o 
  -4  -2  11        1.46        0.74      2.72 o 
  -3  -2  11        0.50       -0.41      1.96 o 
  -2  -2  11       15.64       16.56      2.20 o 
  -1  -2  11        6.79        4.61      1.72 o 
   0  -2  11       74.69       74.81      4.42 o 
   1  -2  11        6.19        4.06      1.55 o 
   2  -2  11      220.20      239.36      7.29 o 
   3  -2  11        6.92        8.48      2.13 o 
   4  -2  11       15.97       17.95      2.68 o 
  -4  -1  11        1.25       -1.22      2.25 o 
  -3  -1  11        2.25        6.52      2.03 o 
  -2  -1  11        8.20        8.20      2.03 o 
  -1  -1  11       59.57       67.54      3.78 o 
   0  -1  11      167.08      158.97      3.76 o 
   1  -1  11      377.71      382.32      8.13 o 
   2  -1  11      224.06      195.57      6.52 o 
   3  -1  11       95.88       89.03      5.04 o 
   4  -1  11        7.21        4.85      2.75 o 
  -4   0  11        8.30        8.48      2.65 o 
  -3   0  11       12.05        7.84      2.34 o 
  -2   0  11       16.90       18.55      1.94 o 
  -1   0  11       46.37       60.44      3.63 o 
   0   0  11      160.36      170.87      4.51 o 
   1   0  11      280.10      251.09      6.79 o 
   2   0  11       35.73       30.81      2.63 o 
   3   0  11        9.06       10.28      2.34 o 
   4   0  11       58.21       65.80      4.83 o 
  -4   1  11        5.10        4.64      2.75 o 
  -3   1  11        0.84       -0.60      1.70 o 
  -2   1  11       31.81       30.71      2.84 o 
  -1   1  11        1.72        1.65      1.22 o 
   0   1  11       15.85       14.38      1.25 o 
   1   1  11        3.31        6.81      1.58 o 
   2   1  11       26.61       30.42      2.70 o 
   3   1  11        0.14        0.93      1.41 o 
   4   1  11       46.29       49.28      4.02 o 
  -4   2  11        0.21        0.74      2.15 o 
  -3   2  11       69.65       73.11      4.49 o 
  -2   2  11        9.56        8.96      2.20 o 
  -1   2  11       18.34       16.35      2.08 o 
   0   2  11      371.15      346.55     21.81 o 
   1   2  11      101.96       91.94      3.87 o 
   2   2  11       97.11       99.04      4.54 o 
   3   2  11      458.61      433.47      9.89 o 
   4   2  11        2.14        1.82      2.01 o 
  -4   3  11        0.07       -2.27      2.27 o 
  -3   3  11       20.84       20.82      2.82 o 
  -2   3  11       39.37       38.72      3.37 o 
  -1   3  11       29.67       29.37      2.41 o 
   0   3  11        3.95        5.34      1.24 o 
   1   3  11       35.69       27.41      2.44 o 
   2   3  11        7.59        5.31      1.70 o 
   3   3  11        1.14        0.00      1.60 o 
   4   3  11       12.84       15.92      2.51 o 
  -4   4  11        0.52        0.79      2.08 o 
  -3   4  11       10.95        9.51      2.46 o 
  -2   4  11        0.01        0.00      1.60 o 
  -1   4  11      122.36      134.99      5.11 o 
   0   4  11       23.82       23.50      1.51 o 
   1   4  11      120.18      129.49      4.73 o 
   2   4  11       84.78       88.14      4.40 o 
   3   4  11        1.01        0.55      1.60 o 
   4   4  11       18.72       10.80      2.46 o 
  -3   5  11        0.15       -1.74      1.74 o 
  -2   5  11        0.93        1.10      1.48 o 
  -1   5  11       13.82       17.28      2.03 o 
   0   5  11       90.80       78.25      3.21 o 
   1   5  11      581.49      600.00      9.82 o 
   2   5  11      291.67      289.50      7.55 o 
   3   5  11       27.89       24.74      2.87 o 
   4   5  11       26.43       25.52      3.13 o 
  -3   6  11        0.11       -0.45      2.01 o 
  -2   6  11        0.60        2.51      1.65 o 
  -1   6  11        0.56       -0.67      1.31 o 
   0   6  11       12.68       10.35      1.34 o 
   1   6  11        2.27       -0.14      2.27 o 
   2   6  11      379.36      423.96      8.89 o 
   3   6  11        2.15        4.85      1.36 o 
   4   6  11       12.88       14.44      3.20 o 
  -3   7  11        9.24        7.36      2.89 o 
  -2   7  11        6.12        2.68      2.20 o 
  -1   7  11      168.64      176.43      6.29 o 
   0   7  11       17.20       16.34      2.70 o 
   1   7  11      329.88      324.89      8.08 o 
   2   7  11       13.61       11.97      2.17 o 
   3   7  11       38.00       39.55      3.51 o 
   4   7  11        2.73        3.61      1.82 o 
  -3   8  11       11.00        9.63      2.94 o 
  -2   8  11       10.82       11.90      2.41 o 
  -1   8  11       62.69       65.08      4.16 o 
   0   8  11        0.78        2.02      1.08 o 
   1   8  11      222.02      216.34      7.00 o 
   2   8  11      125.04      125.04      5.64 o 
   3   8  11       36.35       47.11      3.85 o 
   4   8  11       16.87       17.45      3.37 o 
  -2   9  11       31.48       32.50      3.90 o 
  -1   9  11       63.92       50.12      4.09 o 
   0   9  11       96.10       97.48      8.69 o 
   1   9  11       17.61       14.67      2.41 o 
   2   9  11       35.07       34.99      3.42 o 
   3   9  11        1.87        2.92      1.48 o 
   4   9  11        0.55        0.53      1.96 o 
  -2  10  11        1.75        0.76      2.22 o 
  -1  10  11        2.54        1.12      1.74 o 
   0  10  11       81.84       79.57      4.00 o 
   1  10  11        1.30        1.65      1.05 o 
   2  10  11        7.68       15.61      2.37 o 
   3  10  11       19.38       24.40      2.82 o 
  -1  11  11        0.06       -1.89      1.89 o 
   0  11  11        0.49       -1.64      2.08 o 
   1  11  11        2.55        2.94      1.77 o 
   2  11  11       16.50       19.45      2.80 o 
   3  11  11       15.81       15.08      3.13 o 
   0  12  11       13.91       16.97      5.03 o 
   1  12  11        9.96        5.90      2.01 o 
   2  12  11        3.61        7.36      1.84 o 
  -2  -8  12        0.27       -0.26      2.17 o 
  -1  -8  12        3.97        2.70      2.61 o 
   0  -8  12        0.01        0.43      1.43 o 
   1  -8  12        3.11        3.87      2.56 o 
  -2  -7  12        0.80        3.13      2.06 o 
  -1  -7  12        4.66        2.72      2.49 o 
   0  -7  12      109.97      108.13      4.15 o 
   1  -7  12       22.27       24.45      3.25 o 
   2  -7  12       26.60       32.69      3.44 o 
  -3  -6  12        0.20        0.00      2.56 o 
  -2  -6  12       10.23       11.93      2.96 o 
  -1  -6  12        0.58        5.26      1.94 o 
   0  -6  12       40.88       37.72      3.12 o 
   1  -6  12        9.22        9.63      2.17 o 
   2  -6  12       26.72       31.28      3.32 o 
  -3  -5  12        6.45        4.33      2.49 o 
  -2  -5  12       11.00       10.99      2.41 o 
  -1  -5  12       14.54       14.84      2.41 o 
   0  -5  12       11.65       15.37      1.74 o 
   1  -5  12       23.08       24.09      3.20 o 
   2  -5  12       22.21       18.71      3.06 o 
   3  -5  12        3.38        2.34      2.44 o 
  -3  -4  12        6.38        7.36      2.65 o 
  -2  -4  12       14.54       15.58      2.53 o 
  -1  -4  12       29.40       30.50      2.94 o 
   0  -4  12      135.87      143.66      4.73 o 
   1  -4  12       83.30       89.46      4.95 o 
   2  -4  12        0.02        2.10      1.51 o 
   3  -4  12        1.33        1.22      1.98 o 
  -4  -3  12       12.05        6.36      3.73 o 
  -3  -3  12        0.12        0.45      1.74 o 
  -2  -3  12       13.28        9.70      2.17 o 
  -1  -3  12       34.32       35.42      3.08 o 
   0  -3  12        9.25        6.60      1.41 o 
   1  -3  12      188.79      191.60      6.76 o 
   2  -3  12      179.27      170.98      6.76 o 
   3  -3  12        8.79        4.40      2.20 o 
  -4  -2  12       11.13       13.22      2.87 o 
  -3  -2  12        4.65        7.31      2.15 o 
  -2  -2  12        3.31        4.40      1.79 o 
  -1  -2  12       95.03       90.84      4.59 o 
   0  -2  12      106.36       94.42      3.31 o 
   1  -2  12       85.62       79.40      4.33 o 
   2  -2  12      121.82      113.21      5.28 o 
   3  -2  12        2.78        3.73      2.01 o 
  -4  -1  12        0.04       -0.50      2.49 o 
  -3  -1  12        2.30        4.42      1.96 o 
  -2  -1  12        5.57        9.61      1.79 o 
  -1  -1  12      489.43      484.95      9.73 o 
   0  -1  12        6.97        3.31      1.09 o 
   1  -1  12       73.86       68.71      3.92 o 
   2  -1  12        0.09        1.41      1.10 o 
   3  -1  12      144.97      141.75      6.38 o 
   4  -1  12        8.24        7.41      2.56 o 
  -4   0  12        0.24        0.76      2.61 o 
  -3   0  12        9.38        9.42      2.27 o 
  -2   0  12        3.49        4.73      1.39 o 
  -1   0  12       64.40       61.37      3.63 o 
   0   0  12      113.79      124.47      3.53 o 
   1   0  12       48.30       47.97      3.70 o 
   2   0  12       27.96       29.85      2.96 o 
   3   0  12       20.52       24.14      2.72 o 
   4   0  12       37.16       49.93      4.13 o 
  -4   1  12        3.31        8.72      2.15 o 
  -3   1  12       17.29       15.27      2.92 o 
  -2   1  12       13.18       12.88      2.20 o 
  -1   1  12       48.29       40.10      3.23 o 
   0   1  12       91.65       88.07      4.90 o 
   1   1  12      100.08      104.49      4.52 o 
   2   1  12       84.50       99.97      4.71 o 
   3   1  12        9.90        6.33      2.13 o 
   4   1  12        0.21        1.94      1.98 o 
  -4   2  12        1.78        1.55      2.39 o 
  -3   2  12        6.82        6.79      2.27 o 
  -2   2  12        1.06       -0.36      1.65 o 
  -1   2  12       41.54       39.67      3.15 o 
   0   2  12      325.57      296.13      5.20 o 
   1   2  12       98.94       85.01      4.06 o 
   2   2  12      202.30      187.59      6.50 o 
   3   2  12       10.31       16.73      2.70 o 
   4   2  12       39.25       43.90      3.85 o 
  -4   3  12        0.14        3.44      1.96 o 
  -3   3  12       52.14       58.41      4.56 o 
  -2   3  12       39.48       34.63      3.01 o 
  -1   3  12       73.34       67.88      3.82 o 
   0   3  12        0.06       -0.24      0.74 o 
   1   3  12       60.33       52.44      3.39 o 
   2   3  12       59.63       60.32      3.78 o 
   3   3  12        4.30        3.30      1.77 o 
   4   3  12       59.10       54.68      4.28 o 
  -3   4  12        5.80        7.82      2.25 o 
  -2   4  12        3.14        3.54      1.65 o 
  -1   4  12      109.59      116.20      4.92 o 
   0   4  12        2.24        2.62      1.92 o 
   1   4  12        0.44       -0.31      1.36 o 
   2   4  12      324.65      308.59      7.93 o 
   3   4  12       11.51        8.20      2.13 o 
   4   4  12        7.94        9.44      2.49 o 
  -3   5  12        9.85        7.65      2.75 o 
  -2   5  12       35.92       33.13      3.42 o 
  -1   5  12       24.77       28.37      2.63 o 
   0   5  12      106.45      101.48      4.42 o 
   1   5  12      303.85      305.68      7.84 o 
   2   5  12       66.90       66.99      4.04 o 
   3   5  12        5.49       10.54      2.22 o 
   4   5  12       47.65       49.16      3.94 o 
  -3   6  12        4.38        3.15      2.39 o 
  -2   6  12       14.81       14.48      2.77 o 
  -1   6  12        2.12        0.17      1.46 o 
   0   6  12        0.67        1.81      1.06 o 
   1   6  12     1209.88     1214.73     14.89 o 
   2   6  12       75.79       69.86      4.42 o 
   3   6  12       16.73       19.22      2.58 o 
   4   6  12       40.85       42.83      3.97 o 
  -3   7  12        7.21        7.17      2.70 o 
  -2   7  12        1.24        1.29      1.51 o 
  -1   7  12        5.50        3.97      2.10 o 
   0   7  12       63.24       68.41      3.58 o 
   1   7  12        7.93        5.93      1.84 o 
   2   7  12        4.56        6.72      1.46 o 
   3   7  12       30.70       31.21      3.51 o 
   4   7  12        7.65        7.00      2.34 o 
  -2   8  12        2.47        4.40      1.63 o 
  -1   8  12       12.00       17.88      2.63 o 
   0   8  12        1.01        1.81      1.14 o 
   1   8  12       11.43       11.93      2.17 o 
   2   8  12        0.02       -0.19      1.67 o 
   3   8  12       42.64       41.35      3.99 o 
   4   8  12       24.66       22.54      3.32 o 
  -2   9  12       19.62       25.24      3.20 o 
  -1   9  12       21.16       33.94      3.20 o 
   0   9  12      102.12      100.16      4.67 o 
   1   9  12       66.21       66.01      4.30 o 
   2   9  12        5.66        7.82      1.89 o 
   3   9  12        2.14        4.68      2.39 o 
  -1  10  12        0.10       -2.03      2.03 o 
   0  10  12        0.62        0.24      1.46 o 
   1  10  12       25.54       21.25      3.01 o 
   2  10  12        3.33        3.85      2.06 o 
   3  10  12        0.04        0.74      1.77 o 
  -1  11  12        0.05        1.53      1.67 o 
   0  11  12        1.03        0.24      2.51 o 
   1  11  12        1.91        6.36      1.86 o 
   2  11  12        7.44       11.45      2.80 o 
   3  11  12        0.05       -1.31      2.44 o 
   0  12  12       23.27       23.44      2.42 o 
   1  12  12        6.88        8.17      2.44 o 
   2  12  12       20.55       25.48      3.66 o 
  -1  -8  13        0.78        3.92      1.98 o 
   0  -8  13        4.67        5.35      1.71 o 
  -2  -7  13       24.20       19.77      3.25 o 
  -1  -7  13        0.56        1.46      2.06 o 
   0  -7  13       27.44       27.12      3.62 o 
   1  -7  13       10.56       15.94      2.87 o 
  -2  -6  13        8.99        7.46      2.51 o 
  -1  -6  13        0.26        1.12      1.98 o 
   0  -6  13       12.88       10.75      1.92 o 
   1  -6  13        2.44       -0.48      2.34 o 
   2  -6  13        6.25        6.45      2.77 o 
  -3  -5  13        2.22        5.11      2.37 o 
  -2  -5  13        0.15        0.91      2.13 o 
  -1  -5  13        5.93        6.55      1.79 o 
   0  -5  13      126.57      117.64      4.28 o 
   1  -5  13       61.65       58.12      4.47 o 
   2  -5  13        4.19        5.04      2.08 o 
  -3  -4  13        0.14       -0.98      1.94 o 
  -2  -4  13       13.38       10.75      2.37 o 
  -1  -4  13       25.20       25.96      2.92 o 
   0  -4  13      135.80      137.78      5.63 o 
   1  -4  13       85.99       84.10      5.00 o 
   2  -4  13       87.06       96.36      5.35 o 
   3  -4  13        0.70        2.08      1.94 o 
  -3  -3  13        8.51        7.10      2.39 o 
  -2  -3  13        0.32        2.06      1.48 o 
  -1  -3  13        5.05        3.94      1.98 o 
   0  -3  13        0.26        1.04      1.82 o 
   1  -3  13       57.65       65.94      4.04 o 
   2  -3  13       29.21       32.65      3.27 o 
   3  -3  13       18.77       20.15      3.27 o 
  -3  -2  13        1.86        1.60      1.79 o 
  -2  -2  13        0.06       -0.19      1.67 o 
  -1  -2  13       30.49       31.26      3.23 o 
   0  -2  13       96.46       88.00      4.92 o 
   1  -2  13      172.06      176.14      6.50 o 
   2  -2  13       17.92       15.46      2.51 o 
   3  -2  13        7.81       12.16      2.27 o 
  -3  -1  13        2.29        6.09      1.79 o 
  -2  -1  13       25.03       20.22      2.72 o 
  -1  -1  13        1.96        1.19      1.74 o 
   0  -1  13       33.11       28.22      2.07 o 
   1  -1  13       80.26       74.02      4.47 o 
   2  -1  13       30.09       35.08      3.37 o 
   3  -1  13       50.40       61.66      4.52 o 
  -3   0  13        1.79        5.35      2.13 o 
  -2   0  13        0.10        2.46      1.31 o 
  -1   0  13       79.31       73.90      4.45 o 
   0   0  13       71.28       62.08      2.83 o 
   1   0  13      116.87      113.45      5.09 o 
   2   0  13        7.89        7.96      1.70 o 
   3   0  13       64.60       68.66      4.85 o 
   4   0  13       14.92       14.05      3.06 o 
  -3   1  13        2.42        0.67      2.65 o 
  -2   1  13        0.55        0.00      1.53 o 
  -1   1  13       53.70       56.76      3.82 o 
   0   1  13        0.80        1.89      0.99 o 
   1   1  13       21.99       25.88      2.63 o 
   2   1  13      497.55      468.51     10.28 o 
   3   1  13        2.27        0.84      1.84 o 
   4   1  13        9.82       10.92      2.99 o 
  -3   2  13       57.35       58.34      4.49 o 
  -2   2  13        0.09        3.42      1.31 o 
  -1   2  13        0.26        1.51      1.19 o 
   0   2  13       38.04       34.14      3.51 o 
   1   2  13       57.61       60.99      3.61 o 
   2   2  13      115.81      128.92      5.50 o 
   3   2  13        1.09       -1.24      1.70 o 
   4   2  13       65.77       62.52      5.14 o 
  -3   3  13        1.00       -0.24      2.29 o 
  -2   3  13        6.73        7.53      1.86 o 
  -1   3  13        0.03       -1.41      1.41 o 
   0   3  13      121.59      119.82      3.64 o 
   1   3  13        2.40        2.89      1.63 o 
   2   3  13        1.01        0.17      1.70 o 
   3   3  13       39.14       35.95      3.37 o 
   4   3  13       17.08       21.58      3.35 o 
  -3   4  13        0.41        0.72      1.86 o 
  -2   4  13        0.50        2.58      1.39 o 
  -1   4  13       41.78       44.81      3.25 o 
   0   4  13       50.17       52.47      2.51 o 
   1   4  13       55.17       59.96      3.58 o 
   2   4  13       82.93       70.12      4.28 o 
   3   4  13       43.77       41.94      3.51 o 
   4   4  13        7.17        9.44      2.22 o 
  -3   5  13        0.85        4.16      1.96 o 
  -2   5  13        1.81        1.65      1.98 o 
  -1   5  13        0.05        1.27      1.48 o 
   0   5  13      114.39      124.11      3.71 o 
   1   5  13      206.13      210.37      6.84 o 
   2   5  13       27.92       25.88      2.94 o 
   3   5  13       13.12       15.39      2.80 o 
   4   5  13       34.88       33.05      3.37 o 
  -3   6  13        0.48       -2.49      2.49 o 
  -2   6  13       51.87       55.81      4.18 o 
  -1   6  13        8.31        7.60      1.84 o 
   0   6  13      218.21      215.72      4.95 o 
   1   6  13       93.11      100.67      5.00 o 
   2   6  13       29.26       23.57      2.94 o 
   3   6  13        0.67       -1.94      1.94 o 
   4   6  13        5.45        9.68      2.37 o 
  -2   7  13       16.49       19.41      2.75 o 
  -1   7  13        8.19        4.23      2.39 o 
   0   7  13      192.44      201.73      7.22 o 
   1   7  13       21.42       22.16      2.99 o 
   2   7  13       41.53       48.06      3.68 o 
   3   7  13       18.20       21.03      2.61 o 
   4   7  13       17.35       17.26      3.39 o 
  -2   8  13       30.24       22.54      3.49 o 
  -1   8  13        7.04        9.66      2.27 o 
   0   8  13        3.10        4.96      1.40 o 
   1   8  13       28.46       33.46      3.15 o 
   2   8  13        0.06        1.27      1.53 o 
   3   8  13        4.30        5.14      2.03 o 
  -2   9  13        2.68        2.84      1.89 o 
  -1   9  13      124.65      135.13      6.67 o 
   0   9  13        0.52       -1.21      1.21 o 
   1   9  13       17.42       20.96      2.68 o 
   2   9  13       16.41       13.55      2.68 o 
   3   9  13        4.62        4.90      2.51 o 
  -1  10  13        1.03        0.24      2.13 o 
   0  10  13        2.43        5.35      1.85 o 
   1  10  13       27.53       20.94      3.32 o 
   2  10  13       12.35        8.29      3.18 o 
   3  10  13       17.29       20.20      3.30 o 
   0  11  13        5.04        4.23      1.55 o 
   1  11  13        2.62        2.94      1.60 o 
   2  11  13        0.28       -1.03      2.17 o 
   1  12  13        2.69        2.65      2.13 o 
  -1  -7  14       28.37       31.91      3.94 o 
   0  -7  14        7.81        2.56      2.98 o 
  -2  -6  14        1.01        2.32      2.22 o 
  -1  -6  14        5.74        5.57      2.51 o 
   0  -6  14        2.20        5.68      1.60 o 
   1  -6  14        5.88        5.52      2.34 o 
  -2  -5  14        5.21        4.64      2.53 o 
  -1  -5  14       35.37       45.24      3.94 o 
   0  -5  14      281.74      275.30     13.77 o 
   1  -5  14        2.05       -0.24      1.96 o 
   2  -5  14        9.00        6.93      2.77 o 
  -3  -4  14        0.74        1.58      1.82 o 
  -2  -4  14        0.33        0.00      1.89 o 
  -1  -4  14       49.60       50.17      4.30 o 
   0  -4  14       79.09       75.87      8.62 o 
   1  -4  14       12.10       13.14      2.51 o 
   2  -4  14       39.38       48.68      4.21 o 
  -3  -3  14        0.65       -2.34      2.34 o 
  -2  -3  14        4.75        6.43      2.01 o 
  -1  -3  14        3.32        2.25      2.17 o 
   0  -3  14       39.81       37.93      2.69 o 
   1  -3  14      142.41      141.92      6.07 o 
   2  -3  14        1.50       -0.91      2.25 o 
   3  -3  14        9.31       10.18      2.61 o 
  -3  -2  14        0.37        1.22      1.67 o 
  -2  -2  14       85.96       85.51      4.92 o 
  -1  -2  14       34.16       35.83      3.56 o 
   0  -2  14      107.12      100.26      6.79 o 
   1  -2  14        4.85        3.92      1.94 o 
   2  -2  14      123.65      122.61      5.97 o 
   3  -2  14        8.49        8.46      2.49 o 
  -3  -1  14        0.03        2.65      1.94 o 
  -2  -1  14        4.65        7.07      1.89 o 
  -1  -1  14       62.95       57.55      4.04 o 
   0  -1  14       25.50       24.58      1.95 o 
   1  -1  14       27.41       26.43      2.89 o 
   2  -1  14       13.83       17.59      3.01 o 
   3  -1  14       54.08       71.48      5.00 o 
  -3   0  14        2.85        4.52      2.34 o 
  -2   0  14        3.08        6.55      1.60 o 
  -1   0  14       28.15       24.98      2.87 o 
   0   0  14       50.87       54.16      3.68 o 
   1   0  14       19.18       22.82      3.13 o 
   2   0  14       17.07       10.99      2.46 o 
   3   0  14        4.37        4.64      2.37 o 
  -3   1  14        0.87       -2.25      2.25 o 
  -2   1  14       12.80       11.59      2.37 o 
  -1   1  14      159.89      162.33      6.26 o 
   0   1  14       70.05       67.55      2.78 o 
   1   1  14       98.80       93.30      4.76 o 
   2   1  14      102.94      100.40      5.38 o 
   3   1  14       25.51       28.18      3.15 o 
  -3   2  14        3.36        3.58      2.08 o 
  -2   2  14       10.35       11.85      2.49 o 
  -1   2  14       11.87        9.61      2.13 o 
   0   2  14        4.92        4.81      1.54 o 
   1   2  14       36.75       34.51      3.18 o 
   2   2  14       55.31       40.18      3.56 o 
   3   2  14       63.80       59.03      4.35 o 
   4   2  14        1.38        2.89      1.70 o 
  -3   3  14        2.47        0.48      2.49 o 
  -2   3  14       38.86       36.30      3.97 o 
  -1   3  14        2.83        3.13      1.55 o 
   0   3  14       49.66       44.62      6.39 o 
   1   3  14      267.42      269.80      7.74 o 
   2   3  14       14.74       10.54      2.22 o 
   3   3  14        0.01        1.55      1.46 o 
   4   3  14        0.22        1.58      1.91 o 
  -3   4  14        4.43        4.49      1.84 o 
  -2   4  14        7.67        8.08      2.63 o 
  -1   4  14       26.89       25.76      2.68 o 
   0   4  14      332.07      331.85     10.24 o 
   1   4  14      179.60      183.86      6.57 o 
   2   4  14        1.06        3.08      1.63 o 
   3   4  14       51.24       57.96      4.40 o 
   4   4  14       32.96       33.46      3.92 o 
  -3   5  14        0.20       -2.37      2.37 o 
  -2   5  14        0.11        0.67      1.91 o 
  -1   5  14        8.30        3.51      2.29 o 
   0   5  14      261.49      238.91      5.47 o 
   1   5  14       32.14       28.92      3.20 o 
   2   5  14       21.95       22.08      2.92 o 
   3   5  14       45.45       50.88      3.87 o 
   4   5  14        2.60        2.37      2.37 o 
  -2   6  14       20.04       26.17      3.37 o 
  -1   6  14        0.02       -1.89      1.89 o 
   0   6  14       86.83       85.25      3.44 o 
   1   6  14       54.61       57.41      3.87 o 
   2   6  14      105.46       98.97      5.21 o 
   3   6  14        0.06        2.06      1.72 o 
  -2   7  14        4.75        2.41      2.49 o 
  -1   7  14        0.55        0.22      1.51 o 
   0   7  14       52.91       60.65      2.88 o 
   1   7  14       36.04       43.04      3.51 o 
   2   7  14       37.46       34.25      3.56 o 
   3   7  14       34.74       34.27      3.63 o 
  -2   8  14        5.88       10.71      2.41 o 
  -1   8  14       62.15       73.23      4.90 o 
   0   8  14       39.86       36.01      2.57 o 
   1   8  14       20.82       20.00      3.04 o 
   2   8  14        0.15        2.44      1.63 o 
   3   8  14        0.12        4.18      1.58 o 
  -1   9  14        9.64       19.14      2.80 o 
   0   9  14        0.78        0.11      1.25 o 
   1   9  14        1.50        1.34      1.74 o 
   2   9  14        6.55        6.79      2.20 o 
   3   9  14        1.37        1.03      2.25 o 
  -1  10  14        0.15       -0.26      2.10 o 
   0  10  14        0.03        0.26      1.30 o 
   1  10  14        4.29        6.93      2.10 o 
   2  10  14        4.15        2.25      2.32 o 
   0  11  14        7.20        5.34      1.68 o 
   1  11  14        1.30        1.03      2.06 o 
   2  11  14       66.47       98.85      6.02 o 
  -1  -6  15        0.14        3.63      1.94 o 
   0  -6  15       16.55       11.67      2.16 o 
  -2  -5  15        1.66        3.39      2.41 o 
  -1  -5  15       54.32       54.11      4.64 o 
   0  -5  15        6.63        4.11      1.95 o 
   1  -5  15        7.93        7.53      2.29 o 
  -2  -4  15        3.74        4.73      2.53 o 
  -1  -4  15        0.00        0.93      2.46 o 
   0  -4  15       18.39       18.18      2.84 o 
   1  -4  15       66.74       69.72      4.95 o 
   2  -4  15        1.92       -2.06      2.58 o 
  -2  -3  15       11.37       13.36      2.70 o 
  -1  -3  15       25.17       22.94      3.04 o 
   0  -3  15       23.34       21.26      3.88 o 
   1  -3  15        1.90        3.35      1.77 o 
   2  -3  15        5.95        6.36      2.17 o 
  -3  -2  15        2.79        2.63      2.46 o 
  -2  -2  15       26.12       26.50      3.35 o 
  -1  -2  15        0.18       -1.70      1.70 o 
   0  -2  15       30.73       36.30      2.42 o 
   1  -2  15       10.46       16.80      2.03 o 
   2  -2  15       49.75       53.97      4.30 o 
   3  -2  15       32.96       49.83      4.37 o 
  -3  -1  15        1.65        0.53      2.13 o 
  -2  -1  15       48.67       43.14      4.09 o 
  -1  -1  15        0.44        0.00      1.82 o 
   0  -1  15       47.29       47.67      3.86 o 
   1  -1  15       17.61       17.54      2.84 o 
   2  -1  15       20.95       26.34      3.35 o 
   3  -1  15       26.22       35.18      3.90 o 
  -3   0  15        0.09        0.50      2.01 o 
  -2   0  15        9.64        8.63      2.89 o 
  -1   0  15        0.02       -1.41      1.82 o 
   0   0  15        5.87        4.93      1.62 o 
   1   0  15      160.30      146.96      6.50 o 
   2   0  15        0.55        3.01      1.53 o 
   3   0  15        3.73        5.19      2.06 o 
  -3   1  15        0.10        0.26      2.17 o 
  -2   1  15        2.79        3.08      2.17 o 
  -1   1  15       12.13       17.78      2.70 o 
   0   1  15       17.29       19.87      1.78 o 
   1   1  15      193.47      204.20      7.27 o 
   2   1  15        0.52        0.22      1.72 o 
   3   1  15       69.78       78.51      5.19 o 
  -3   2  15        5.47        2.29      2.70 o 
  -2   2  15        9.74        6.17      2.44 o 
  -1   2  15       36.46       34.13      3.51 o 
   0   2  15        2.01        2.79      1.17 o 
   1   2  15        2.17       -0.57      1.72 o 
   2   2  15        3.98        5.81      1.82 o 
   3   2  15       36.30       31.76      3.68 o 
  -3   3  15        0.03       -1.82      1.98 o 
  -2   3  15       12.14       13.60      2.58 o 
  -1   3  15        2.76        4.59      2.13 o 
   0   3  15        4.22        5.01      3.02 o 
   1   3  15       97.31       85.04      4.73 o 
   2   3  15        3.09        3.32      1.72 o 
   3   3  15       12.47        9.18      2.84 o 
  -3   4  15        4.66        1.31      2.41 o 
  -2   4  15        0.29       -2.03      2.03 o 
  -1   4  15       56.73       64.24      4.42 o 
   0   4  15        1.42       -1.07      2.29 o 
   1   4  15       15.77       16.63      2.65 o 
   2   4  15       17.72       23.73      2.75 o 
   3   4  15       48.57       52.79      4.13 o 
  -2   5  15        0.49       -1.65      1.89 o 
  -1   5  15       34.20       36.88      3.75 o 
   0   5  15      490.78      507.05     14.61 o 
   1   5  15      136.86      128.41      5.90 o 
   2   5  15        2.85        1.05      1.86 o 
   3   5  15        5.56       10.49      2.13 o 
  -2   6  15        2.30        0.48      2.17 o 
  -1   6  15       81.94       79.11      5.14 o 
   0   6  15        3.09        2.76      1.28 o 
   1   6  15        1.97        0.22      2.08 o 
   2   6  15        8.96        6.95      2.22 o 
   3   6  15       36.02       42.78      4.13 o 
  -2   7  15        0.12       -1.03      2.44 o 
  -1   7  15        0.94        3.20      1.79 o 
   0   7  15        2.92        4.03      1.82 o 
   1   7  15        3.99        2.56      1.89 o 
   2   7  15       28.96       27.48      3.08 o 
   3   7  15       28.67       29.49      3.70 o 
  -1   8  15        5.06        5.78      2.06 o 
   0   8  15       37.48       39.47      4.86 o 
   1   8  15        5.60        6.74      1.82 o 
   2   8  15       10.82       12.93      2.58 o 
   3   8  15        0.37        0.79      2.15 o 
  -1   9  15        0.08       -0.26      1.96 o 
   0   9  15       23.19       25.80      2.33 o 
   1   9  15        4.15        2.37      1.82 o 
   2   9  15        0.68        4.45      2.10 o 
   0  10  15        0.00       -1.54      1.54 o 
   1  10  15        4.01        7.05      2.29 o 
   2  10  15        0.65        1.58      2.29 o 
  -1  -5  16        2.22        2.37      3.06 o 
   0  -5  16       16.95       14.61      2.13 o 
  -1  -4  16        9.68        9.99      2.77 o 
   0  -4  16       51.73       47.89      3.19 o 
   1  -4  16        0.25        1.27      1.86 o 
  -2  -3  16        3.56        5.64      2.32 o 
  -1  -3  16       45.82       42.71      4.64 o 
   0  -3  16       17.76       19.41      2.36 o 
   1  -3  16       36.50       39.82      4.16 o 
   2  -3  16        8.43        7.84      2.80 o 
  -2  -2  16        8.66        5.21      2.61 o 
  -1  -2  16       17.85       16.30      2.75 o 
   0  -2  16        0.40        0.37      1.78 o 
   1  -2  16       17.73       22.11      3.13 o 
   2  -2  16       41.90       53.51      4.40 o 
  -2  -1  16       13.12        9.20      2.87 o 
  -1  -1  16        1.26        2.01      1.77 o 
   0  -1  16        0.06       -1.69      2.69 o 
   1  -1  16        0.49        2.44      1.86 o 
   2  -1  16       26.79       31.48      3.61 o 
  -2   0  16       20.22       16.44      3.23 o 
  -1   0  16        9.97        9.13      2.77 o 
   0   0  16       37.66       32.54      2.56 o 
   1   0  16      126.08      136.37      6.31 o 
   2   0  16        8.38       10.47      2.65 o 
   3   0  16       20.49       18.95      3.47 o 
  -2   1  16        4.65       -0.24      2.77 o 
  -1   1  16        3.26        6.02      2.01 o 
   0   1  16        0.07        3.51      0.99 o 
   1   1  16        5.98       -1.27      2.41 o 
   2   1  16        9.97       10.92      2.44 o 
   3   1  16       24.24       24.95      3.47 o 
  -2   2  16        3.22        1.17      2.15 o 
  -1   2  16       53.02       50.95      4.30 o 
   0   2  16       60.28       64.39     10.84 o 
   1   2  16        0.02        0.41      1.39 o 
   2   2  16       20.00       15.25      2.61 o 
   3   2  16        1.06        5.07      1.98 o 
  -2   3  16        2.38        2.15      2.15 o 
  -1   3  16       66.45       72.46      4.80 o 
   0   3  16      113.38      114.26      3.97 o 
   1   3  16        3.76        6.64      1.55 o 
   2   3  16       50.16       52.84      4.33 o 
   3   3  16       22.86       32.38      3.44 o 
  -2   4  16        1.98        3.90      1.96 o 
  -1   4  16        2.39        0.67      2.65 o 
   0   4  16       72.60       68.49      3.17 o 
   1   4  16        3.63        1.67      2.01 o 
   2   4  16       14.33       16.35      3.01 o 
   3   4  16       13.79       14.32      2.84 o 
  -2   5  16        5.69        2.75      2.37 o 
  -1   5  16      101.47       95.07      5.64 o 
   0   5  16        7.12        5.36      2.13 o 
   1   5  16       40.44       41.23      3.94 o 
   2   5  16        2.31        2.06      2.06 o 
   3   5  16       34.85       40.82      4.16 o 
  -2   6  16        0.85       -1.82      2.27 o 
  -1   6  16       47.04       50.17      4.35 o 
   0   6  16       17.38       18.86      3.53 o 
   1   6  16       47.00       54.75      4.04 o 
   2   6  16       21.26       17.21      2.92 o 
   3   6  16       25.77       29.66      3.75 o 
  -1   7  16        6.19        9.49      2.70 o 
   0   7  16       14.07       12.16      1.81 o 
   1   7  16        1.81        0.45      1.89 o 
   2   7  16        0.59       -0.48      1.91 o 
   3   7  16       26.66       36.21      4.13 o 
  -1   8  16        2.56        0.26      2.27 o 
   0   8  16        0.77        2.60      1.45 o 
   1   8  16       14.72       11.95      2.58 o 
   2   8  16        2.89        2.75      1.91 o 
   0   9  16        4.46        4.28      1.80 o 
   1   9  16        5.24        8.29      2.41 o 
   2   9  16       36.29       45.19      4.13 o 
   0  -4  17       23.47       25.66      4.77 o 
  -1  -3  17        8.81        6.19      3.15 o 
   0  -3  17        0.26        0.91      2.27 o 
   1  -3  17       37.86       36.40      3.94 o 
  -1  -2  17        3.28        2.49      2.32 o 
   0  -2  17       19.51       15.99      2.41 o 
   1  -2  17        4.18        4.73      2.13 o 
  -2  -1  17        1.65        3.13      2.22 o 
  -1  -1  17        9.40        5.07      2.99 o 
   0  -1  17       27.00       25.87      6.78 o 
   1  -1  17        6.03        5.04      1.98 o 
   2  -1  17        2.61        2.06      2.32 o 
  -2   0  17       11.28       12.05      2.87 o 
  -1   0  17        4.88        3.54      2.27 o 
   0   0  17       65.78       70.17      3.45 o 
   1   0  17        4.43        7.91      2.32 o 
   2   0  17       31.55       38.10      3.99 o 
  -2   1  17        1.88        3.56      2.27 o 
  -1   1  17        3.21        2.56      2.27 o 
   0   1  17        6.40        6.25      1.45 o 
   1   1  17       17.56       19.84      2.77 o 
   2   1  17       42.13       40.68      3.97 o 
  -2   2  17        0.22        3.82      2.01 o 
  -1   2  17        0.13        0.45      1.74 o 
   0   2  17       68.94       65.33      3.30 o 
   1   2  17        7.74        6.09      2.32 o 
   2   2  17        9.11        6.52      2.75 o 
  -2   3  17       12.10       15.89      2.84 o 
  -1   3  17       13.81       10.95      3.32 o 
   0   3  17       16.62       13.73      1.89 o 
   1   3  17        2.50        6.98      2.08 o 
   2   3  17       38.52       43.93      4.13 o 
  -2   4  17        0.02        0.79      2.34 o 
  -1   4  17      258.23      293.94      9.54 o 
   0   4  17       21.64       21.51      2.08 o 
   1   4  17        7.11        5.43      1.91 o 
   2   4  17       27.92       33.96      3.51 o 
  -1   5  17        1.88        3.87      2.03 o 
   0   5  17       30.87       27.26      5.51 o 
   1   5  17       26.11       22.80      3.11 o 
   2   5  17       11.86       13.89      3.01 o 
  -1   6  17        0.19        4.76      1.74 o 
   0   6  17        0.14        0.25      1.39 o 
   1   6  17       14.36       13.46      3.13 o 
   2   6  17       27.90       26.60      3.54 o 
  -1   7  17       31.59       30.09      3.99 o 
   0   7  17        9.07        8.24      3.19 o 
   1   7  17        1.74        1.96      2.27 o 
   2   7  17        0.17        1.53      1.98 o 
   0   8  17        0.38        2.24      2.06 o 
   1   8  17        0.01       -0.26      2.15 o 
   2   8  17       10.90        8.48      2.77 o 
   0  -2  18        2.05        1.23      1.58 o 
  -1  -1  18        5.90        8.08      2.72 o 
   0  -1  18       50.17       49.72      3.25 o 
   1  -1  18        0.01        1.29      1.77 o 
  -1   0  18        2.42        5.86      2.25 o 
   0   0  18       12.59       16.60      2.38 o 
   1   0  18        0.32       -1.94      1.94 o 
  -1   1  18        1.61        3.51      2.25 o 
   0   1  18        1.78        1.00      1.41 o 
   1   1  18       14.34       14.55      2.49 o 
   2   1  18        7.15        7.39      2.56 o 
  -1   2  18        5.10        7.77      2.32 o 
   0   2  18        8.45       11.00      3.01 o 
   1   2  18       12.40       19.02      3.11 o 
   2   2  18        7.74        5.45      2.65 o 
  -1   3  18       15.43       10.30      3.30 o 
   0   3  18        0.53       -1.54      1.54 o 
   1   3  18        6.72        9.97      2.77 o 
   2   3  18       17.34       19.10      3.30 o 
  -1   4  18       31.42       32.84      4.06 o 
   0   4  18        4.70        3.91      1.70 o 
   1   4  18        0.05       -1.46      2.08 o 
   2   4  18        7.27        9.03      2.68 o 
  -1   5  18        1.76        3.11      2.63 o 
   0   5  18       25.90       26.32      2.50 o 
   1   5  18        3.52        4.95      2.68 o 
   2   5  18       33.41       39.94      3.97 o 
   0   6  18        0.02        0.78      1.35 o 
   1   6  18        2.02        3.56      2.08 o 
   0   7  18        3.65        3.39      1.65 o 
   1   7  18        9.48       12.26      2.53 o 
   0   1  19        2.10        1.52      1.53 o 
   0   2  19        0.46       -0.07      1.22 o 
   1   2  19       28.67       36.85      3.82 o 
   0   3  19        5.82        5.01      2.74 o 
   1   3  19       13.87       10.75      3.20 o 
   0   4  19       28.94       29.29      2.77 o 
   1   4  19        0.04       -2.17      2.17 o 
                                                 
